# Supplementary material for: State of energy estimation of lithium-ion battery based on long short-term memory optimization Adaptive Cubature Kalman filter
Source: PLoS One. 2024 Jul 10;19(7):e0306165. doi: 10.1371/journal.pone.0306165 (PMC11236121; doi:10.1371/journal.pone.0306165)
Supplement: S1 Data — (ZIP) [file pone.0306165.s001.zip › data.xlsx]

## Sheet: SOE-100
ACKF+LSTM	ACKF
1	1
0.99959	0.99959
0.999179	0.999179
0.998768	0.998767
0.998356	0.998354
0.997943	0.997942
0.99753	0.997528
0.997118	0.997115
0.996704	0.996701
0.996291	0.996287
0.995877	0.995872
0.995463	0.995458
0.995049	0.995043
0.994635	0.994628
0.99422	0.994213
0.993806	0.993798
0.993391	0.993382
0.992976	0.992966
0.992561	0.992551
0.992146	0.992135
0.99173	0.991718
0.991315	0.991302
0.990899	0.990886
0.990484	0.990469
0.990068	0.990053
0.989652	0.989636
0.989237	0.98922
0.988821	0.988803
0.988405	0.988386
0.987989	0.987969
0.987573	0.987553
0.987157	0.987136
0.986741	0.986718
0.986324	0.986301
0.985908	0.985884
0.985492	0.985467
0.985075	0.985049
0.984659	0.984632
0.984242	0.984214
0.983825	0.983797
0.983409	0.983379
0.982992	0.982961
0.982575	0.982544
0.982158	0.982126
0.981741	0.981708
0.981325	0.98129
0.980908	0.980872
0.98049	0.980454
0.980073	0.980036
0.979656	0.979618
0.97924	0.9792
0.978823	0.978782
0.978406	0.978364
0.977989	0.977946
0.977571	0.977528
0.977154	0.97711
0.976737	0.976692
0.97632	0.976274
0.975903	0.975855
0.975485	0.975437
0.975068	0.975019
0.974651	0.9746
0.974234	0.974182
0.973816	0.973764
0.973399	0.973345
0.972981	0.972927
0.972564	0.972508
0.972146	0.97209
0.971729	0.971671
0.971311	0.971253
0.970894	0.970834
0.970476	0.970415
0.970059	0.969997
0.969641	0.969578
0.969224	0.96916
0.968806	0.968741
0.968389	0.968323
0.967972	0.967904
0.967554	0.967486
0.967137	0.967067
0.966719	0.966649
0.966302	0.96623
0.965884	0.965812
0.965466	0.965393
0.965049	0.964974
0.964631	0.964556
0.964214	0.964137
0.963796	0.963718
0.963378	0.9633
0.962961	0.962881
0.962543	0.962462
0.962125	0.962044
0.961708	0.961625
0.96129	0.961206
0.960872	0.960787
0.960455	0.960368
0.960037	0.95995
0.959619	0.959531
0.959202	0.959113
0.958784	0.958694
0.958367	0.958276
0.957949	0.957857
0.957532	0.957438
0.957114	0.95702
0.956697	0.956601
0.956279	0.956183
0.955861	0.955764
0.955444	0.955345
0.955026	0.954927
0.954609	0.954508
0.954191	0.954089
0.953773	0.953671
0.953356	0.953252
0.952938	0.952833
0.95252	0.952414
0.952103	0.951996
0.951685	0.951577
0.951267	0.951158
0.95085	0.95074
0.950432	0.950321
0.950014	0.949902
0.949597	0.949484
0.94918	0.949065
0.948762	0.948647
0.948345	0.948228
0.947927	0.94781
0.94751	0.947391
0.947092	0.946973
0.946675	0.946554
0.946257	0.946136
0.94584	0.945717
0.945422	0.945299
0.945005	0.94488
0.944587	0.944462
0.94417	0.944043
0.943752	0.943625
0.943335	0.943206
0.942917	0.942788
0.9425	0.942369
0.942082	0.941951
0.941665	0.941532
0.941247	0.941114
0.94083	0.940695
0.940413	0.940276
0.939995	0.939858
0.939578	0.93944
0.939161	0.939022
0.938743	0.938603
0.938326	0.938185
0.937909	0.937767
0.937491	0.937349
0.937074	0.93693
0.936657	0.936512
0.93624	0.936094
0.935822	0.935675
0.935405	0.935257
0.934988	0.934839
0.934571	0.934421
0.934153	0.934002
0.933736	0.933584
0.933319	0.933166
0.932902	0.932748
0.932484	0.932329
0.932067	0.931911
0.93165	0.931493
0.931233	0.931074
0.930815	0.930656
0.930398	0.930238
0.929981	0.92982
0.929564	0.929402
0.929147	0.928984
0.92873	0.928566
0.928313	0.928148
0.927896	0.92773
0.927479	0.927312
0.927062	0.926894
0.926645	0.926476
0.926228	0.926058
0.925811	0.92564
0.925394	0.925222
0.924977	0.924804
0.92456	0.924386
0.924143	0.923968
0.923726	0.92355
0.923309	0.923132
0.922893	0.922715
0.922476	0.922297
0.922059	0.921879
0.921642	0.921461
0.921225	0.921043
0.920808	0.920625
0.920391	0.920207
0.919974	0.919789
0.919557	0.919372
0.919141	0.918954
0.918724	0.918536
0.918307	0.918119
0.917891	0.917701
0.917474	0.917283
0.917057	0.916866
0.91664	0.916448
0.916224	0.91603
0.915807	0.915613
0.91539	0.915195
0.914974	0.914777
0.914557	0.91436
0.91414	0.913942
0.913724	0.913525
0.913307	0.913107
0.91289	0.912689
0.912474	0.912272
0.912057	0.911854
0.911641	0.911437
0.911224	0.911019
0.910807	0.910602
0.910391	0.910184
0.909974	0.909767
0.909558	0.909349
0.909142	0.908932
0.908725	0.908515
0.908309	0.908098
0.907892	0.90768
0.907476	0.907263
0.90706	0.906846
0.906643	0.906429
0.906227	0.906011
0.905811	0.905594
0.905394	0.905177
0.90512	0.904902
0.904845	0.904627
0.90457	0.904351
0.904294	0.904076
0.904019	0.903799
0.903743	0.903523
0.903466	0.903246
0.90319	0.902969
0.902913	0.902692
0.902637	0.902415
0.90236	0.902137
0.902082	0.90186
0.901805	0.901582
0.901528	0.901304
0.90125	0.901026
0.900973	0.900748
0.900695	0.900469
0.900417	0.900191
0.90014	0.899913
0.899862	0.899634
0.899584	0.899356
0.899306	0.899077
0.899028	0.898799
0.89875	0.89852
0.898472	0.898241
0.898193	0.897962
0.897915	0.897683
0.897637	0.897404
0.897358	0.897125
0.89708	0.896846
0.896801	0.896566
0.896523	0.896287
0.896244	0.896007
0.895965	0.895728
0.895686	0.895448
0.895408	0.895169
0.895129	0.894889
0.89485	0.894609
0.894571	0.89433
0.894292	0.89405
0.894013	0.89377
0.893734	0.89349
0.893454	0.89321
0.893175	0.89293
0.892896	0.89265
0.892617	0.89237
0.892337	0.89209
0.892058	0.89181
0.891779	0.89153
0.891499	0.891249
0.89122	0.890969
0.89094	0.890689
0.890661	0.890408
0.890381	0.890128
0.890101	0.889848
0.889822	0.889567
0.889542	0.889287
0.889263	0.889006
0.888983	0.888726
0.888703	0.888445
0.888423	0.888164
0.888144	0.887884
0.887864	0.887603
0.887584	0.887323
0.887304	0.887042
0.887024	0.886761
0.886744	0.88648
0.886465	0.8862
0.886185	0.885919
0.885905	0.885638
0.885625	0.885357
0.885345	0.885076
0.885065	0.884795
0.884785	0.884515
0.884505	0.884234
0.884225	0.883953
0.883945	0.883672
0.883665	0.883391
0.883384	0.88311
0.883104	0.882829
0.882824	0.882548
0.882544	0.882267
0.882264	0.881986
0.881984	0.881705
0.881704	0.881423
0.881423	0.881142
0.881143	0.880861
0.880863	0.88058
0.880583	0.880299
0.880302	0.880018
0.880022	0.879737
0.879742	0.879456
0.879462	0.879174
0.879181	0.878893
0.878901	0.878612
0.878621	0.878331
0.87834	0.87805
0.87806	0.877768
0.87778	0.877487
0.877499	0.877206
0.877219	0.876924
0.876939	0.876643
0.876658	0.876362
0.876378	0.876081
0.876098	0.875799
0.875817	0.875518
0.875537	0.875237
0.875256	0.874955
0.874976	0.874674
0.874696	0.874393
0.874415	0.874111
0.874135	0.87383
0.873854	0.873549
0.873574	0.873267
0.873293	0.872986
0.873013	0.872704
0.872732	0.872423
0.872452	0.872142
0.872171	0.87186
0.871891	0.871579
0.871611	0.871297
0.87133	0.871016
0.87105	0.870735
0.870769	0.870453
0.870489	0.870172
0.870208	0.86989
0.869928	0.869609
0.869647	0.869327
0.869366	0.869046
0.869086	0.868765
0.868805	0.868483
0.868525	0.868202
0.868244	0.86792
0.867964	0.867639
0.867683	0.867357
0.867403	0.867076
0.867122	0.866794
0.866842	0.866513
0.866561	0.866231
0.866281	0.86595
0.866	0.865668
0.86572	0.865387
0.865439	0.865105
0.865158	0.864824
0.864878	0.864542
0.864597	0.864261
0.864317	0.863979
0.864036	0.863698
0.863756	0.863416
0.863475	0.863135
0.863194	0.862853
0.862914	0.862572
0.862633	0.86229
0.862353	0.862009
0.862072	0.861727
0.861792	0.861446
0.861511	0.861164
0.86123	0.860883
0.86095	0.860601
0.860669	0.86032
0.860389	0.860038
0.860108	0.859757
0.859828	0.859475
0.859547	0.859194
0.859266	0.858912
0.858986	0.858631
0.858705	0.858349
0.858425	0.858068
0.858144	0.857786
0.857864	0.857504
0.857583	0.857223
0.857302	0.856941
0.857022	0.85666
0.856741	0.856378
0.856461	0.856097
0.85618	0.855815
0.855899	0.855534
0.855619	0.855252
0.855338	0.854971
0.855058	0.854689
0.854777	0.854408
0.854497	0.854126
0.854216	0.853845
0.853935	0.853563
0.853655	0.853282
0.853374	0.853
0.853094	0.852719
0.852813	0.852437
0.852533	0.852156
0.852252	0.851874
0.851971	0.851593
0.851691	0.851311
0.85141	0.85103
0.85113	0.850748
0.850849	0.850467
0.850569	0.850185
0.850288	0.849904
0.850007	0.849622
0.849727	0.849341
0.849446	0.849059
0.849166	0.848778
0.848885	0.848496
0.848605	0.848215
0.848324	0.847933
0.848044	0.847652
0.847763	0.84737
0.847482	0.847089
0.847202	0.846807
0.846921	0.846526
0.846641	0.846244
0.84636	0.845963
0.84608	0.845681
0.845799	0.8454
0.845519	0.845118
0.845238	0.844837
0.844958	0.844556
0.844677	0.844274
0.844397	0.843993
0.844116	0.843711
0.843836	0.84343
0.843555	0.843148
0.843275	0.842867
0.842994	0.842585
0.842713	0.842304
0.842433	0.842022
0.842152	0.841741
0.841872	0.841459
0.841591	0.841178
0.841311	0.840897
0.84103	0.840615
0.84075	0.840334
0.840469	0.840052
0.840189	0.839771
0.839908	0.839489
0.839628	0.839208
0.839347	0.838927
0.839067	0.838645
0.838786	0.838364
0.838506	0.838082
0.838225	0.837801
0.837945	0.83752
0.837665	0.837238
0.837384	0.836957
0.837104	0.836675
0.836823	0.836394
0.836543	0.836113
0.836262	0.835831
0.835982	0.83555
0.835701	0.835268
0.835421	0.834987
0.83514	0.834706
0.83486	0.834424
0.834579	0.834143
0.834299	0.833861
0.834019	0.83358
0.833738	0.833299
0.833458	0.833017
0.833177	0.832736
0.832897	0.832455
0.832616	0.832173
0.832336	0.831892
0.832055	0.831611
0.831775	0.831329
0.831495	0.831048
0.831214	0.830767
0.830934	0.830485
0.830653	0.830204
0.830373	0.829923
0.830092	0.829641
0.829812	0.82936
0.829532	0.829079
0.829251	0.828797
0.828971	0.828516
0.82869	0.828235
0.82841	0.827953
0.82813	0.827672
0.827849	0.827391
0.827569	0.827109
0.827289	0.826828
0.827008	0.826547
0.826728	0.826265
0.826447	0.825984
0.826167	0.825703
0.825887	0.825422
0.825606	0.82514
0.825326	0.824859
0.825046	0.824578
0.824765	0.824296
0.824485	0.824015
0.824205	0.823734
0.823924	0.823453
0.823644	0.823171
0.823363	0.82289
0.823083	0.822609
0.822803	0.822328
0.822522	0.822046
0.822242	0.821765
0.821962	0.821484
0.821681	0.821203
0.821401	0.820921
0.821121	0.82064
0.82084	0.820359
0.82056	0.820078
0.82028	0.819796
0.819999	0.819515
0.819719	0.819234
0.819439	0.818953
0.819159	0.818672
0.818878	0.81839
0.818598	0.818109
0.818318	0.817828
0.818037	0.817547
0.817757	0.817266
0.817477	0.816984
0.817197	0.816703
0.816916	0.816422
0.816636	0.816141
0.816356	0.81586
0.816075	0.815579
0.815795	0.815297
0.815515	0.815016
0.815235	0.814735
0.814954	0.814454
0.814674	0.814173
0.814394	0.813892
0.814114	0.81361
0.813833	0.813329
0.813553	0.813048
0.813273	0.812767
0.812993	0.812486
0.812712	0.812205
0.812432	0.811924
0.812152	0.811643
0.811872	0.811361
0.811592	0.81108
0.811178	0.810666
0.810765	0.810252
0.810351	0.809838
0.809937	0.809423
0.809523	0.809009
0.809109	0.808594
0.808695	0.808179
0.808281	0.807764
0.807866	0.807349
0.807452	0.806934
0.807037	0.806519
0.806622	0.806103
0.806208	0.805688
0.805793	0.805272
0.805378	0.804856
0.804962	0.80444
0.804547	0.804024
0.804132	0.803608
0.803716	0.803192
0.803301	0.802775
0.802885	0.802359
0.802469	0.801942
0.802054	0.801526
0.801638	0.801109
0.801222	0.800692
0.800806	0.800275
0.800389	0.799858
0.799973	0.799441
0.799557	0.799024
0.799141	0.798606
0.798724	0.798189
0.798308	0.797772
0.797891	0.797354
0.797474	0.796936
0.797058	0.796519
0.796641	0.796101
0.796224	0.795683
0.795807	0.795265
0.79539	0.794848
0.794973	0.79443
0.794556	0.794012
0.794139	0.793593
0.793722	0.793175
0.793305	0.792757
0.792887	0.792339
0.79247	0.791921
0.792053	0.791502
0.791635	0.791084
0.791218	0.790665
0.790801	0.790247
0.790383	0.789828
0.789966	0.78941
0.789548	0.788991
0.78913	0.788573
0.788713	0.788154
0.788295	0.787735
0.787878	0.787317
0.78746	0.786898
0.787042	0.786479
0.786624	0.78606
0.786207	0.785642
0.785789	0.785223
0.785371	0.784804
0.784953	0.784385
0.784535	0.783966
0.784117	0.783547
0.783699	0.783128
0.783282	0.782709
0.782864	0.78229
0.782446	0.781871
0.782028	0.781452
0.78161	0.781033
0.781191	0.780614
0.780773	0.780194
0.780355	0.779775
0.779937	0.779356
0.779519	0.778937
0.779101	0.778518
0.778683	0.778099
0.778265	0.77768
0.777847	0.77726
0.777429	0.776841
0.777011	0.776422
0.776593	0.776003
0.776175	0.775584
0.775756	0.775164
0.775338	0.774745
0.77492	0.774326
0.774502	0.773907
0.774084	0.773487
0.773666	0.773068
0.773247	0.772649
0.772829	0.772229
0.772411	0.77181
0.771993	0.771391
0.771575	0.770972
0.771156	0.770552
0.770738	0.770133
0.77032	0.769714
0.769902	0.769294
0.769484	0.768875
0.769066	0.768456
0.768647	0.768037
0.768229	0.767617
0.767811	0.767198
0.767393	0.766779
0.766975	0.76636
0.766557	0.76594
0.766138	0.765521
0.76572	0.765102
0.765302	0.764682
0.764884	0.764263
0.764466	0.763844
0.764048	0.763425
0.763629	0.763005
0.763211	0.762586
0.762793	0.762167
0.762375	0.761748
0.761957	0.761328
0.761539	0.760909
0.761121	0.76049
0.760702	0.760071
0.760284	0.759652
0.759866	0.759233
0.759448	0.758813
0.75903	0.758394
0.758612	0.757975
0.758194	0.757556
0.757776	0.757137
0.757358	0.756718
0.75694	0.756299
0.756522	0.75588
0.756104	0.75546
0.755686	0.755041
0.755268	0.754622
0.75485	0.754203
0.754432	0.753784
0.754014	0.753365
0.753596	0.752946
0.753178	0.752527
0.75276	0.752108
0.752342	0.751689
0.751924	0.75127
0.751506	0.750851
0.751088	0.750432
0.75067	0.750013
0.750253	0.749594
0.749835	0.749175
0.749417	0.748756
0.748999	0.748338
0.748581	0.747919
0.748163	0.7475
0.747746	0.747081
0.747328	0.746662
0.74691	0.746243
0.746492	0.745825
0.746075	0.745406
0.745657	0.744987
0.745239	0.744568
0.744822	0.74415
0.744404	0.743731
0.743986	0.743312
0.743568	0.742893
0.743151	0.742475
0.742733	0.742056
0.742316	0.741637
0.741898	0.741219
0.74148	0.7408
0.741063	0.740381
0.740645	0.739963
0.740228	0.739544
0.73981	0.739126
0.739393	0.738707
0.738975	0.738289
0.738558	0.73787
0.73814	0.737452
0.737723	0.737033
0.737305	0.736615
0.736888	0.736197
0.736471	0.735778
0.736053	0.73536
0.735636	0.734941
0.735218	0.734523
0.734801	0.734105
0.734384	0.733686
0.733967	0.733268
0.733549	0.73285
0.733132	0.732432
0.732715	0.732013
0.732297	0.731595
0.73188	0.731177
0.731463	0.730759
0.731046	0.73034
0.730628	0.729922
0.730211	0.729504
0.729794	0.729086
0.729377	0.728668
0.72896	0.72825
0.728543	0.727832
0.728126	0.727414
0.727709	0.726996
0.727292	0.726578
0.726875	0.72616
0.726458	0.725742
0.726041	0.725324
0.725624	0.724906
0.725207	0.724488
0.72479	0.72407
0.724373	0.723652
0.723956	0.723234
0.723539	0.722817
0.723122	0.722399
0.722705	0.721981
0.722288	0.721563
0.721872	0.721145
0.721455	0.720728
0.721038	0.72031
0.720621	0.719892
0.720204	0.719475
0.719788	0.719057
0.719371	0.718639
0.718954	0.718222
0.718682	0.71795
0.71841	0.717677
0.718137	0.717404
0.717864	0.717131
0.71759	0.716857
0.717316	0.716583
0.717042	0.716309
0.716768	0.716034
0.716493	0.715759
0.716218	0.715484
0.715943	0.715209
0.715668	0.714933
0.715392	0.714657
0.715117	0.714381
0.714841	0.714105
0.714565	0.713828
0.714288	0.713552
0.714012	0.713275
0.713735	0.712998
0.713459	0.712721
0.713182	0.712443
0.712905	0.712166
0.712628	0.711888
0.712351	0.711611
0.712074	0.711333
0.711796	0.711055
0.711519	0.710777
0.711241	0.710499
0.710964	0.710221
0.710686	0.709943
0.710408	0.709664
0.710131	0.709386
0.709853	0.709107
0.709575	0.708829
0.709297	0.70855
0.709019	0.708271
0.70874	0.707993
0.708462	0.707714
0.708184	0.707435
0.707906	0.707156
0.707627	0.706877
0.707349	0.706598
0.70707	0.706319
0.706792	0.706039
0.706513	0.70576
0.706235	0.705481
0.705956	0.705201
0.705677	0.704922
0.705399	0.704642
0.70512	0.704363
0.704841	0.704083
0.704562	0.703804
0.704283	0.703524
0.704004	0.703245
0.703725	0.702965
0.703446	0.702685
0.703167	0.702405
0.702888	0.702125
0.702609	0.701846
0.70233	0.701566
0.702051	0.701286
0.701772	0.701006
0.701492	0.700726
0.701213	0.700446
0.700934	0.700166
0.700655	0.699886
0.700375	0.699606
0.700096	0.699326
0.699817	0.699046
0.699538	0.698766
0.699258	0.698486
0.698979	0.698205
0.698699	0.697925
0.69842	0.697645
0.698141	0.697365
0.697861	0.697085
0.697582	0.696805
0.697302	0.696524
0.697023	0.696244
0.696743	0.695964
0.696464	0.695683
0.696184	0.695403
0.695905	0.695123
0.695625	0.694842
0.695346	0.694562
0.695066	0.694282
0.694787	0.694001
0.694507	0.693721
0.694227	0.693441
0.693948	0.69316
0.693668	0.69288
0.693389	0.692599
0.693109	0.692319
0.692829	0.692038
0.69255	0.691758
0.69227	0.691477
0.69199	0.691197
0.691711	0.690916
0.691431	0.690636
0.691151	0.690355
0.690871	0.690075
0.690592	0.689794
0.690312	0.689514
0.690032	0.689234
0.689753	0.688953
0.689473	0.688673
0.689194	0.688393
0.688914	0.688112
0.688634	0.687832
0.688355	0.687552
0.688075	0.687271
0.687796	0.686991
0.687516	0.686711
0.687237	0.68643
0.686957	0.68615
0.686677	0.685869
0.686398	0.685589
0.686118	0.685309
0.685839	0.685028
0.685559	0.684748
0.685279	0.684467
0.685	0.684187
0.68472	0.683906
0.684441	0.683626
0.684161	0.683346
0.683881	0.683065
0.683602	0.682785
0.683322	0.682504
0.683042	0.682224
0.682763	0.681943
0.682483	0.681663
0.682204	0.681383
0.681924	0.681102
0.681644	0.680822
0.681365	0.680541
0.681085	0.680261
0.680805	0.679981
0.680526	0.6797
0.680246	0.67942
0.679967	0.67914
0.679687	0.67886
0.679408	0.67858
0.679128	0.678299
0.678849	0.678019
0.67857	0.677739
0.67829	0.677459
0.678011	0.677179
0.677731	0.676898
0.677452	0.676618
0.677172	0.676338
0.676893	0.676058
0.676614	0.675777
0.676334	0.675497
0.676055	0.675217
0.675775	0.674937
0.675496	0.674657
0.675217	0.674376
0.674937	0.674096
0.674658	0.673816
0.674378	0.673536
0.674099	0.673256
0.673819	0.672976
0.67354	0.672695
0.673261	0.672415
0.672981	0.672135
0.672702	0.671855
0.672423	0.671575
0.672143	0.671294
0.671864	0.671014
0.671584	0.670734
0.671305	0.670454
0.671026	0.670174
0.670746	0.669894
0.670467	0.669614
0.670187	0.669334
0.669908	0.669054
0.669629	0.668774
0.66935	0.668494
0.669071	0.668215
0.668792	0.667935
0.668513	0.667655
0.668233	0.667375
0.667954	0.667095
0.667675	0.666815
0.667396	0.666535
0.667117	0.666255
0.666838	0.665975
0.666559	0.665696
0.66628	0.665416
0.666001	0.665136
0.665721	0.664856
0.665442	0.664576
0.665163	0.664296
0.664884	0.664017
0.664605	0.663737
0.664326	0.663457
0.664047	0.663177
0.663768	0.662897
0.663489	0.662617
0.66321	0.662338
0.662931	0.662058
0.662652	0.661778
0.662373	0.661498
0.662093	0.661218
0.661814	0.660939
0.661535	0.660659
0.661256	0.660379
0.660977	0.660099
0.660698	0.65982
0.660419	0.65954
0.66014	0.659261
0.659861	0.658981
0.659583	0.658702
0.659304	0.658422
0.659025	0.658143
0.658746	0.657863
0.658468	0.657584
0.658189	0.657304
0.65791	0.657025
0.657631	0.656745
0.657352	0.656466
0.657074	0.656186
0.656795	0.655907
0.656516	0.655628
0.656238	0.655348
0.655959	0.655069
0.65568	0.654789
0.655401	0.65451
0.655123	0.65423
0.654844	0.653951
0.654565	0.653672
0.654287	0.653392
0.654008	0.653113
0.653729	0.652834
0.65345	0.652554
0.653172	0.652275
0.652893	0.651995
0.652614	0.651716
0.652336	0.651437
0.652057	0.651157
0.651779	0.650878
0.6515	0.650599
0.651221	0.650319
0.650943	0.65004
0.650664	0.649761
0.650385	0.649482
0.650107	0.649203
0.649828	0.648924
0.64955	0.648645
0.649272	0.648366
0.648993	0.648087
0.648715	0.647808
0.648437	0.647529
0.648158	0.64725
0.64788	0.646971
0.647602	0.646692
0.647323	0.646413
0.647045	0.646134
0.646767	0.645855
0.646488	0.645576
0.64621	0.645297
0.645932	0.645018
0.645653	0.644739
0.645375	0.64446
0.645097	0.644181
0.644819	0.643902
0.64454	0.643623
0.644262	0.643344
0.643984	0.643065
0.643705	0.642787
0.643427	0.642508
0.643149	0.642229
0.642871	0.64195
0.642593	0.641671
0.642314	0.641392
0.642036	0.641113
0.641758	0.640835
0.64148	0.640556
0.641202	0.640277
0.640923	0.639998
0.640645	0.63972
0.640367	0.639441
0.640089	0.639162
0.639811	0.638884
0.639533	0.638605
0.639255	0.638327
0.638977	0.638048
0.638699	0.63777
0.638421	0.637491
0.638144	0.637213
0.637866	0.636934
0.637588	0.636656
0.63731	0.636377
0.637032	0.636099
0.636754	0.63582
0.636476	0.635542
0.636199	0.635264
0.635921	0.634985
0.635643	0.634707
0.635365	0.634428
0.635087	0.63415
0.634809	0.633871
0.634532	0.633593
0.634254	0.633315
0.633976	0.633036
0.633698	0.632758
0.633421	0.63248
0.633143	0.632201
0.632865	0.631923
0.632587	0.631645
0.63231	0.631366
0.632032	0.631088
0.631754	0.63081
0.631476	0.630532
0.631199	0.630253
0.630921	0.629975
0.630643	0.629697
0.630366	0.629419
0.630088	0.629141
0.629811	0.628863
0.629533	0.628585
0.629256	0.628307
0.628978	0.628029
0.628701	0.627751
0.628424	0.627473
0.628146	0.627195
0.627869	0.626917
0.627591	0.62664
0.627314	0.626362
0.627037	0.626084
0.626759	0.625806
0.626482	0.625528
0.626205	0.62525
0.625927	0.624972
0.62565	0.624694
0.625378	0.624422
0.625105	0.62415
0.624833	0.623877
0.62456	0.623604
0.624286	0.623331
0.624013	0.623057
0.62374	0.622784
0.623466	0.62251
0.623193	0.622236
0.622919	0.621962
0.622645	0.621688
0.622371	0.621414
0.622097	0.62114
0.621822	0.620865
0.621548	0.62059
0.621273	0.620316
0.620999	0.620041
0.620724	0.619766
0.620449	0.619492
0.620175	0.619217
0.6199	0.618942
0.619625	0.618667
0.61935	0.618392
0.619075	0.618116
0.6188	0.617841
0.618525	0.617566
0.61825	0.61729
0.617975	0.617015
0.6177	0.616739
0.617424	0.616464
0.617149	0.616188
0.616874	0.615912
0.616598	0.615636
0.616323	0.61536
0.616047	0.615084
0.615771	0.614808
0.615496	0.614532
0.61522	0.614256
0.614944	0.61398
0.614668	0.613704
0.614392	0.613428
0.614116	0.613151
0.613841	0.612875
0.613565	0.612599
0.613289	0.612322
0.613012	0.612046
0.612736	0.611769
0.61246	0.611493
0.612184	0.611216
0.611908	0.61094
0.611632	0.610663
0.611355	0.610386
0.611079	0.61011
0.610803	0.609833
0.610526	0.609556
0.61025	0.60928
0.609974	0.609003
0.609698	0.608727
0.609421	0.60845
0.609145	0.608173
0.608869	0.607897
0.608592	0.60762
0.608316	0.607343
0.60804	0.607066
0.607763	0.606789
0.607487	0.606513
0.60721	0.606236
0.606934	0.605959
0.606657	0.605682
0.606381	0.605405
0.606104	0.605128
0.605828	0.604851
0.605551	0.604574
0.605275	0.604297
0.604998	0.60402
0.604722	0.603743
0.604445	0.603466
0.604168	0.603189
0.603892	0.602912
0.603615	0.602635
0.603338	0.602357
0.603062	0.60208
0.602785	0.601803
0.602508	0.601526
0.602232	0.601249
0.601955	0.600972
0.601678	0.600695
0.601402	0.600417
0.601125	0.60014
0.600848	0.599863
0.600571	0.599586
0.600294	0.599309
0.600018	0.599032
0.599741	0.598755
0.599465	0.598478
0.599188	0.598201
0.598911	0.597924
0.598635	0.597647
0.598358	0.59737
0.598082	0.597093
0.597805	0.596816
0.597528	0.596539
0.597252	0.596262
0.596975	0.595984
0.596698	0.595707
0.596422	0.59543
0.596145	0.595153
0.595868	0.594876
0.595592	0.594599
0.595315	0.594322
0.595038	0.594045
0.594762	0.593768
0.594485	0.59349
0.594208	0.593213
0.593932	0.592936
0.593655	0.592659
0.593378	0.592382
0.593102	0.592105
0.592825	0.591828
0.592548	0.591551
0.592272	0.591274
0.591995	0.590996
0.591718	0.590719
0.591442	0.590442
0.591165	0.590165
0.590888	0.589888
0.590612	0.589611
0.590335	0.589334
0.590059	0.589057
0.589782	0.58878
0.589505	0.588503
0.589229	0.588226
0.588952	0.587949
0.588676	0.587672
0.588399	0.587395
0.588122	0.587118
0.587846	0.586841
0.587569	0.586564
0.587293	0.586287
0.587016	0.58601
0.58674	0.585733
0.586463	0.585456
0.586187	0.585179
0.58591	0.584902
0.585634	0.584625
0.585357	0.584348
0.58508	0.584071
0.584804	0.583794
0.584527	0.583517
0.584251	0.58324
0.583974	0.582963
0.583698	0.582686
0.583421	0.582409
0.583145	0.582132
0.582868	0.581855
0.582592	0.581579
0.582316	0.581302
0.582039	0.581025
0.581763	0.580748
0.581486	0.580471
0.58121	0.580194
0.580933	0.579917
0.580657	0.579641
0.58038	0.579364
0.580104	0.579087
0.579828	0.57881
0.579551	0.578534
0.579275	0.578257
0.578999	0.57798
0.578722	0.577704
0.578446	0.577427
0.57817	0.57715
0.577894	0.576873
0.577617	0.576597
0.577341	0.57632
0.577065	0.576043
0.576789	0.575767
0.576512	0.57549
0.576236	0.575214
0.57596	0.574937
0.575684	0.57466
0.575407	0.574384
0.575131	0.574107
0.574855	0.573831
0.574579	0.573554
0.574303	0.573277
0.574027	0.573001
0.57375	0.572724
0.573474	0.572448
0.573198	0.572171
0.572922	0.571895
0.572646	0.571618
0.57237	0.571342
0.572094	0.571065
0.571818	0.570789
0.571541	0.570512
0.571265	0.570236
0.570989	0.569959
0.570713	0.569683
0.570437	0.569407
0.570161	0.56913
0.569885	0.568854
0.569609	0.568578
0.569333	0.568302
0.569057	0.568025
0.568781	0.567749
0.568506	0.567473
0.56823	0.567196
0.567954	0.56692
0.567678	0.566644
0.567402	0.566368
0.567126	0.566092
0.56685	0.565815
0.566575	0.565539
0.566299	0.565263
0.566023	0.564987
0.565747	0.564711
0.565471	0.564434
0.565196	0.564158
0.56492	0.563882
0.564644	0.563606
0.564368	0.56333
0.564092	0.563054
0.563817	0.562778
0.563541	0.562502
0.563265	0.562226
0.56299	0.56195
0.562714	0.561674
0.562438	0.561398
0.562163	0.561122
0.561887	0.560846
0.561611	0.56057
0.561336	0.560294
0.56106	0.560018
0.560784	0.559742
0.560509	0.559466
0.560233	0.55919
0.559958	0.558915
0.559682	0.558639
0.559407	0.558363
0.559131	0.558087
0.558856	0.557811
0.55858	0.557536
0.558305	0.55726
0.55803	0.556984
0.557754	0.556708
0.557479	0.556433
0.557203	0.556157
0.556928	0.555881
0.556653	0.555606
0.556377	0.55533
0.556102	0.555054
0.555827	0.554779
0.555551	0.554503
0.555276	0.554227
0.555001	0.553952
0.554725	0.553676
0.55445	0.553401
0.554175	0.553125
0.553899	0.55285
0.553624	0.552574
0.553349	0.552299
0.553074	0.552023
0.552798	0.551748
0.552523	0.551472
0.552248	0.551197
0.551973	0.550921
0.551698	0.550646
0.551423	0.55037
0.551147	0.550095
0.550872	0.54982
0.550597	0.549544
0.550322	0.549269
0.550047	0.548994
0.549772	0.548718
0.549497	0.548443
0.549222	0.548168
0.548947	0.547893
0.548672	0.547618
0.548397	0.547342
0.548122	0.547067
0.547847	0.546792
0.547572	0.546517
0.547298	0.546242
0.547023	0.545967
0.546748	0.545691
0.546473	0.545416
0.546198	0.545141
0.545923	0.544866
0.545648	0.544591
0.545374	0.544316
0.545099	0.544041
0.544824	0.543766
0.544549	0.543491
0.544274	0.543216
0.544	0.542941
0.543725	0.542666
0.54345	0.542391
0.543176	0.542116
0.542901	0.541841
0.542626	0.541566
0.542351	0.541292
0.542077	0.541017
0.541802	0.540742
0.541528	0.540467
0.541253	0.540192
0.540978	0.539917
0.540704	0.539643
0.540429	0.539368
0.540155	0.539093
0.53988	0.538819
0.539606	0.538544
0.539331	0.538269
0.539057	0.537995
0.538782	0.53772
0.538508	0.537445
0.538233	0.537171
0.537959	0.536896
0.537685	0.536622
0.53741	0.536347
0.537136	0.536072
0.536861	0.535798
0.536587	0.535523
0.536313	0.535249
0.536038	0.534974
0.535764	0.5347
0.53549	0.534425
0.535216	0.534151
0.534941	0.533877
0.534667	0.533602
0.534393	0.533328
0.534119	0.533053
0.533844	0.532779
0.53357	0.532505
0.533442	0.532377
0.533313	0.532249
0.533184	0.532121
0.533055	0.531992
0.532925	0.531863
0.532795	0.531734
0.532665	0.531604
0.532534	0.531475
0.532403	0.531344
0.532272	0.531214
0.532141	0.531083
0.53201	0.530952
0.531878	0.530821
0.531746	0.53069
0.531614	0.530558
0.531482	0.530427
0.531349	0.530295
0.531216	0.530162
0.531084	0.53003
0.530951	0.529897
0.530818	0.529765
0.530684	0.529632
0.530551	0.529499
0.530417	0.529366
0.530283	0.529232
0.53015	0.529099
0.530016	0.528965
0.529881	0.528831
0.529747	0.528697
0.529613	0.528563
0.529479	0.528429
0.529344	0.528295
0.529209	0.52816
0.529075	0.528026
0.52894	0.527891
0.528805	0.527756
0.52867	0.527621
0.528534	0.527486
0.528399	0.527351
0.528264	0.527216
0.528128	0.527081
0.527993	0.526945
0.527857	0.52681
0.527722	0.526674
0.527586	0.526538
0.52745	0.526403
0.527314	0.526267
0.527178	0.526131
0.527042	0.525995
0.526906	0.525859
0.526769	0.525722
0.526633	0.525586
0.526497	0.52545
0.52636	0.525313
0.526224	0.525177
0.526087	0.52504
0.525951	0.524904
0.525814	0.524767
0.525677	0.52463
0.525541	0.524494
0.525404	0.524357
0.525267	0.52422
0.52513	0.524083
0.524993	0.523946
0.524856	0.523809
0.524719	0.523672
0.524582	0.523535
0.524445	0.523397
0.524308	0.52326
0.52417	0.523123
0.524033	0.522986
0.523896	0.522848
0.523759	0.522711
0.523621	0.522573
0.523484	0.522436
0.523346	0.522298
0.523209	0.522161
0.523071	0.522023
0.522934	0.521885
0.522796	0.521748
0.522659	0.52161
0.522521	0.521472
0.522383	0.521334
0.522246	0.521196
0.522108	0.521059
0.52197	0.520921
0.521832	0.520783
0.521694	0.520645
0.521557	0.520507
0.521419	0.520369
0.521281	0.520231
0.521143	0.520093
0.521005	0.519955
0.520867	0.519817
0.520729	0.519679
0.520591	0.51954
0.520453	0.519402
0.520315	0.519264
0.520177	0.519126
0.520039	0.518988
0.519901	0.51885
0.519763	0.518712
0.519625	0.518573
0.519487	0.518435
0.519349	0.518297
0.51921	0.518158
0.519072	0.51802
0.518934	0.517882
0.518796	0.517743
0.518658	0.517605
0.51852	0.517467
0.518381	0.517328
0.518243	0.51719
0.518105	0.517051
0.517967	0.516913
0.517828	0.516775
0.51769	0.516636
0.517552	0.516498
0.517414	0.516359
0.517275	0.516221
0.517137	0.516082
0.516999	0.515943
0.51686	0.515805
0.516722	0.515666
0.516583	0.515528
0.516445	0.515389
0.516307	0.515251
0.516168	0.515112
0.51603	0.514973
0.515891	0.514835
0.515753	0.514696
0.515615	0.514557
0.515476	0.514419
0.515338	0.51428
0.515199	0.514141
0.515061	0.514003
0.514922	0.513864
0.514784	0.513725
0.514645	0.513586
0.514507	0.513448
0.514368	0.513309
0.51423	0.51317
0.514091	0.513031
0.513953	0.512893
0.513814	0.512754
0.513675	0.512615
0.513537	0.512476
0.513398	0.512337
0.51326	0.512199
0.513121	0.51206
0.512982	0.511921
0.512844	0.511782
0.512705	0.511643
0.512567	0.511504
0.512428	0.511366
0.512289	0.511227
0.512151	0.511088
0.512012	0.510949
0.511874	0.51081
0.511735	0.510671
0.511596	0.510532
0.511458	0.510393
0.511319	0.510254
0.51118	0.510116
0.511042	0.509977
0.510903	0.509838
0.510764	0.509699
0.510626	0.50956
0.510487	0.509421
0.510348	0.509283
0.51021	0.509144
0.510071	0.509005
0.509932	0.508866
0.509794	0.508727
0.509655	0.508588
0.509516	0.508449
0.509378	0.508311
0.509239	0.508172
0.5091	0.508033
0.508962	0.507894
0.508823	0.507755
0.508685	0.507616
0.508546	0.507477
0.508407	0.507338
0.508269	0.5072
0.50813	0.507061
0.507991	0.506922
0.507853	0.506783
0.507714	0.506644
0.507575	0.506505
0.507437	0.506366
0.507298	0.506227
0.507159	0.506088
0.507021	0.505949
0.506882	0.50581
0.506743	0.505671
0.506604	0.505533
0.506466	0.505394
0.506327	0.505255
0.506188	0.505116
0.50605	0.504977
0.505911	0.504838
0.505772	0.504699
0.505634	0.50456
0.505495	0.504421
0.505356	0.504282
0.505217	0.504143
0.505079	0.504004
0.50494	0.503865
0.504801	0.503726
0.504663	0.503587
0.504524	0.503448
0.504385	0.503309
0.504247	0.50317
0.504108	0.503032
0.503969	0.502893
0.50383	0.502754
0.503692	0.502615
0.503553	0.502476
0.503414	0.502337
0.503276	0.502198
0.503137	0.502059
0.502998	0.50192
0.502859	0.501781
0.502721	0.501642
0.502582	0.501503
0.502443	0.501364
0.502305	0.501225
0.502166	0.501086
0.502027	0.500947
0.501888	0.500808
0.50175	0.500669
0.501611	0.50053
0.501472	0.500391
0.501334	0.500252
0.501195	0.500113
0.501056	0.499974
0.500917	0.499836
0.500779	0.499697
0.50064	0.499558
0.500501	0.499419
0.500362	0.49928
0.500224	0.499141
0.500085	0.499002
0.499946	0.498863
0.499808	0.498725
0.499669	0.498586
0.499531	0.498447
0.499392	0.498308
0.499253	0.498169
0.499115	0.49803
0.498976	0.497891
0.498837	0.497753
0.498699	0.497614
0.49856	0.497475
0.498421	0.497336
0.498283	0.497197
0.498144	0.497058
0.498006	0.496919
0.497867	0.496781
0.497728	0.496642
0.49759	0.496503
0.497451	0.496364
0.497312	0.496225
0.497174	0.496086
0.497035	0.495947
0.496897	0.495809
0.496758	0.49567
0.496619	0.495531
0.496481	0.495392
0.496342	0.495253
0.496204	0.495114
0.496065	0.494975
0.495926	0.494837
0.495788	0.494698
0.495649	0.494559
0.49551	0.49442
0.495372	0.494281
0.495233	0.494142
0.495095	0.494003
0.494956	0.493865
0.494817	0.493726
0.494679	0.493587
0.49454	0.493448
0.494402	0.493309
0.494263	0.49317
0.494124	0.493032
0.493986	0.492893
0.493847	0.492754
0.493709	0.492615
0.49357	0.492476
0.493431	0.492337
0.493293	0.492199
0.493154	0.49206
0.493016	0.491921
0.492877	0.491782
0.492738	0.491643
0.4926	0.491504
0.492461	0.491366
0.492323	0.491227
0.492184	0.491088
0.492045	0.490949
0.491907	0.49081
0.491768	0.490672
0.49163	0.490533
0.491491	0.490394
0.491352	0.490255
0.491214	0.490116
0.491075	0.489978
0.490937	0.489839
0.490798	0.4897
0.49066	0.489561
0.490521	0.489422
0.490382	0.489284
0.490244	0.489145
0.490105	0.489006
0.489967	0.488867
0.489828	0.488729
0.48969	0.48859
0.489551	0.488451
0.489413	0.488312
0.489274	0.488173
0.489135	0.488035
0.488997	0.487896
0.488858	0.487757
0.48872	0.487618
0.488581	0.48748
0.488443	0.487341
0.488304	0.487202
0.488166	0.487063
0.488027	0.486925
0.487889	0.486786
0.48775	0.486647
0.487612	0.486508
0.487473	0.48637
0.487335	0.486231
0.487196	0.486092
0.487058	0.485953
0.486919	0.485815
0.48678	0.485676
0.486642	0.485537
0.486503	0.485398
0.486365	0.48526
0.486226	0.485121
0.486088	0.484982
0.485949	0.484844
0.485811	0.484705
0.485672	0.484566
0.485534	0.484427
0.485395	0.484289
0.485257	0.48415
0.485118	0.484011
0.48498	0.483873
0.484841	0.483734
0.484703	0.483595
0.484565	0.483456
0.484426	0.483318
0.484288	0.483179
0.484149	0.48304
0.484011	0.482902
0.483872	0.482763
0.483734	0.482624
0.483595	0.482486
0.483457	0.482347
0.483318	0.482208
0.48318	0.48207
0.483041	0.481931
0.482903	0.481792
0.482764	0.481654
0.482626	0.481515
0.482487	0.481376
0.482349	0.481237
0.48221	0.481099
0.482072	0.48096
0.481934	0.480821
0.481795	0.480683
0.481657	0.480544
0.481518	0.480406
0.48138	0.480267
0.481241	0.480128
0.481103	0.47999
0.480965	0.479851
0.480826	0.479712
0.480688	0.479574
0.480549	0.479435
0.480411	0.479297
0.480272	0.479158
0.480134	0.479019
0.479996	0.478881
0.479857	0.478742
0.479719	0.478604
0.47958	0.478465
0.479442	0.478326
0.479304	0.478188
0.479165	0.478049
0.479027	0.477911
0.478888	0.477772
0.47875	0.477634
0.478612	0.477495
0.478473	0.477356
0.478335	0.477218
0.478197	0.477079
0.478058	0.476941
0.47792	0.476802
0.477782	0.476664
0.477643	0.476525
0.477505	0.476387
0.477367	0.476248
0.477228	0.476109
0.47709	0.475971
0.476952	0.475832
0.476813	0.475694
0.476675	0.475555
0.476536	0.475417
0.476398	0.475278
0.47626	0.47514
0.476121	0.475001
0.475983	0.474863
0.475845	0.474724
0.475707	0.474586
0.475568	0.474447
0.47543	0.474309
0.475292	0.47417
0.475153	0.474032
0.475015	0.473893
0.474877	0.473755
0.474738	0.473616
0.4746	0.473478
0.474462	0.473339
0.474323	0.473201
0.474185	0.473062
0.474047	0.472924
0.473908	0.472785
0.47377	0.472647
0.473632	0.472508
0.473494	0.47237
0.473355	0.472231
0.473217	0.472093
0.473079	0.471954
0.47294	0.471816
0.472802	0.471677
0.472664	0.471539
0.472526	0.4714
0.472387	0.471262
0.472249	0.471123
0.472111	0.470985
0.471973	0.470847
0.471834	0.470708
0.471696	0.47057
0.471558	0.470431
0.47142	0.470293
0.471281	0.470154
0.471143	0.470016
0.471005	0.469877
0.470867	0.469739
0.470728	0.469601
0.47059	0.469462
0.470452	0.469324
0.470314	0.469185
0.470175	0.469047
0.470037	0.468909
0.469899	0.46877
0.469761	0.468632
0.469622	0.468493
0.469484	0.468355
0.469346	0.468217
0.469208	0.468078
0.46907	0.46794
0.468931	0.467802
0.468793	0.467663
0.468655	0.467525
0.468517	0.467386
0.468379	0.467248
0.468241	0.46711
0.468102	0.466971
0.467964	0.466833
0.467826	0.466695
0.467688	0.466556
0.46755	0.466418
0.467412	0.46628
0.467273	0.466141
0.467135	0.466003
0.466997	0.465865
0.466859	0.465726
0.466721	0.465588
0.466583	0.46545
0.466444	0.465311
0.466306	0.465173
0.466168	0.465035
0.46603	0.464896
0.465892	0.464758
0.465754	0.46462
0.465616	0.464481
0.465477	0.464343
0.465339	0.464205
0.465201	0.464067
0.465063	0.463928
0.464925	0.46379
0.464787	0.463652
0.464649	0.463513
0.464511	0.463375
0.464373	0.463237
0.464234	0.463099
0.464096	0.46296
0.463958	0.462822
0.46382	0.462684
0.463682	0.462546
0.463544	0.462407
0.463406	0.462269
0.463268	0.462131
0.46313	0.461993
0.462992	0.461854
0.462854	0.461716
0.462715	0.461578
0.462577	0.46144
0.462439	0.461301
0.462301	0.461163
0.462163	0.461025
0.462025	0.460887
0.461887	0.460748
0.461749	0.46061
0.461611	0.460472
0.461473	0.460334
0.461335	0.460196
0.461197	0.460057
0.461059	0.459919
0.460921	0.459781
0.460783	0.459643
0.460645	0.459505
0.460507	0.459367
0.460369	0.459228
0.460231	0.45909
0.460093	0.458952
0.459955	0.458814
0.459817	0.458676
0.459679	0.458538
0.459541	0.4584
0.459403	0.458261
0.459265	0.458123
0.459127	0.457985
0.458989	0.457847
0.458851	0.457709
0.458713	0.457571
0.458575	0.457433
0.458437	0.457295
[truncated: 1,401 more rows]

## Sheet: SOE-65
ACKF+LSTM	ACKF
0.65	0.65
0.649594	0.649594
0.649264	0.649296
0.648913	0.648964
0.648553	0.648618
0.648184	0.648259
0.647811	0.647894
0.647446	0.647538
0.647082	0.647185
0.646727	0.646842
0.64638	0.646511
0.646038	0.646185
0.645704	0.645871
0.64538	0.645568
0.645057	0.645269
0.644746	0.644984
0.644441	0.644707
0.644142	0.644439
0.64385	0.644181
0.643567	0.643933
0.643288	0.643693
0.643018	0.643463
0.642754	0.643243
0.642495	0.643029
0.642244	0.642827
0.642	0.642634
0.641758	0.642445
0.641523	0.642264
0.641293	0.642092
0.641068	0.641926
0.640848	0.641767
0.640634	0.641617
0.640422	0.64147
0.640215	0.641329
0.640027	0.641196
0.639842	0.641066
0.639661	0.640942
0.639483	0.640823
0.639307	0.640706
0.639136	0.640595
0.638968	0.640491
0.638802	0.640387
0.638639	0.640309
0.638479	0.640235
0.638319	0.640161
0.63816	0.640089
0.638004	0.64002
0.63785	0.639955
0.637699	0.639892
0.637549	0.639831
0.637399	0.639771
0.63725	0.639712
0.637103	0.639655
0.636957	0.6396
0.636811	0.639545
0.636667	0.639491
0.636523	0.639437
0.63638	0.639386
0.636238	0.639335
0.636096	0.639284
0.635955	0.639233
0.635814	0.639183
0.635673	0.639132
0.635533	0.639083
0.635393	0.639032
0.635252	0.638981
0.635112	0.63893
0.634973	0.63888
0.634833	0.638828
0.634694	0.638777
0.634555	0.638725
0.634415	0.638672
0.634275	0.638619
0.634135	0.638566
0.633996	0.638513
0.633856	0.638458
0.633717	0.638404
0.633576	0.638347
0.633436	0.638291
0.633295	0.638233
0.633155	0.638176
0.633014	0.638117
0.632873	0.638057
0.632732	0.637997
0.63259	0.637936
0.632449	0.637874
0.632307	0.637811
0.632164	0.637747
0.632021	0.637683
0.631878	0.637617
0.631736	0.637552
0.631594	0.637485
0.631451	0.637418
0.631307	0.63735
0.631163	0.63728
0.63102	0.637211
0.630876	0.637141
0.630732	0.637069
0.630587	0.636996
0.630443	0.636924
0.630298	0.63685
0.630169	0.636775
0.63004	0.636701
0.629911	0.636625
0.629781	0.636548
0.629652	0.636471
0.629522	0.636393
0.629393	0.636316
0.629263	0.636237
0.629134	0.636159
0.629004	0.636079
0.628874	0.635998
0.628744	0.635917
0.628613	0.635834
0.628483	0.635753
0.628352	0.635669
0.628222	0.635587
0.628091	0.635502
0.627961	0.635418
0.62783	0.635333
0.6277	0.635248
0.627568	0.635162
0.627438	0.635076
0.627308	0.634991
0.627177	0.634904
0.627047	0.634818
0.626916	0.63473
0.626786	0.634642
0.626655	0.634553
0.626524	0.634464
0.626394	0.634376
0.626263	0.634286
0.626133	0.634197
0.626003	0.634108
0.625872	0.634018
0.625743	0.633929
0.625613	0.633839
0.625483	0.633749
0.625353	0.633658
0.625224	0.633569
0.625095	0.633477
0.624965	0.633386
0.624836	0.633296
0.624708	0.633206
0.624579	0.633115
0.624451	0.633024
0.624323	0.632933
0.624194	0.632841
0.624066	0.63275
0.623939	0.632659
0.623812	0.632569
0.623686	0.632479
0.62356	0.63239
0.623433	0.632298
0.623307	0.632208
0.623182	0.632118
0.623057	0.632029
0.622931	0.631938
0.622806	0.631847
0.622681	0.631757
0.622557	0.631668
0.622432	0.631576
0.622307	0.631486
0.622183	0.631396
0.62206	0.631306
0.621937	0.631217
0.621815	0.631129
0.621692	0.631039
0.62157	0.630949
0.621448	0.63086
0.621327	0.630772
0.621206	0.630684
0.621086	0.630597
0.620964	0.630508
0.620844	0.630419
0.620724	0.630331
0.620604	0.630265
0.620485	0.6302
0.620365	0.630134
0.620262	0.630068
0.620159	0.630002
0.620056	0.629937
0.619955	0.629872
0.619853	0.629808
0.619752	0.629744
0.619652	0.629681
0.619551	0.629616
0.61945	0.629551
0.61935	0.629487
0.61925	0.629424
0.619151	0.629361
0.619051	0.629296
0.618951	0.629231
0.618852	0.629167
0.618753	0.629103
0.618655	0.62904
0.618557	0.628977
0.61846	0.628915
0.618363	0.628853
0.618267	0.628791
0.61817	0.628728
0.618073	0.628665
0.617977	0.628603
0.617881	0.628541
0.617786	0.628479
0.617691	0.628418
0.617597	0.628357
0.617503	0.628297
0.61741	0.628236
0.617317	0.628177
0.617225	0.628118
0.617131	0.628057
0.61704	0.627998
0.616947	0.627938
0.616855	0.627878
0.616763	0.627819
0.616672	0.627759
0.616582	0.627701
0.616491	0.627642
0.616401	0.627584
0.616312	0.627527
0.616223	0.62747
0.616135	0.627413
0.616045	0.627354
0.615956	0.627296
0.615867	0.627238
0.615779	0.62718
0.615691	0.627123
0.616183	0.627817
0.616639	0.628461
0.617065	0.629064
0.617465	0.62963
0.617836	0.630155
0.618184	0.630648
0.618508	0.631086
0.618804	0.631485
0.619079	0.631854
0.619334	0.632196
0.619568	0.632508
0.619784	0.632796
0.619984	0.63306
0.620165	0.633299
0.620329	0.633515
0.620464	0.633711
0.620579	0.633881
0.620681	0.634032
0.62077	0.634165
0.620844	0.634278
0.620905	0.634373
0.620955	0.634453
0.620992	0.634515
0.621019	0.634562
0.621034	0.634594
0.621035	0.634608
0.621028	0.634608
0.621012	0.634599
0.620986	0.634574
0.620951	0.634538
0.620908	0.63449
0.620856	0.63443
0.620797	0.634362
0.62073	0.634282
0.620654	0.63419
0.620571	0.634089
0.620483	0.63398
0.620386	0.63386
0.620284	0.633733
0.620175	0.633597
0.620077	0.633454
0.619973	0.633304
0.619864	0.633146
0.619748	0.63298
0.619629	0.63281
0.619505	0.632633
0.619374	0.632447
0.619241	0.632258
0.619103	0.632063
0.618961	0.631861
0.618814	0.631654
0.618664	0.631444
0.61851	0.631228
0.618354	0.631009
0.618193	0.630784
0.618028	0.630554
0.617861	0.630321
0.617691	0.630084
0.617518	0.629865
0.617341	0.629641
0.617162	0.629415
0.616979	0.629184
0.616794	0.628951
0.616608	0.628715
0.616419	0.628477
0.616229	0.628236
0.616036	0.627994
0.615841	0.627747
0.615643	0.627497
0.615444	0.627246
0.615243	0.626993
0.615041	0.626737
0.614837	0.62648
0.614631	0.626221
0.614424	0.62596
0.614215	0.625697
0.614005	0.625433
0.613793	0.625167
0.61358	0.624899
0.613366	0.624629
0.613152	0.62436
0.612934	0.624087
0.612716	0.623813
0.612496	0.623537
0.612276	0.623261
0.612056	0.622985
0.611835	0.622708
0.611613	0.622431
0.61139	0.622152
0.611168	0.621874
0.610944	0.621594
0.610719	0.621313
0.610493	0.621031
0.610267	0.62075
0.610056	0.620467
0.609844	0.620183
0.609632	0.619921
0.609419	0.619659
0.609207	0.619397
0.608994	0.619134
0.608779	0.61887
0.608565	0.618607
0.60835	0.618342
0.608136	0.618079
0.607921	0.617814
0.607706	0.61755
0.60749	0.617286
0.607273	0.61702
0.607057	0.616755
0.606839	0.616488
0.606623	0.616223
0.606406	0.615959
0.606189	0.615694
0.605973	0.61543
0.605756	0.615165
0.605539	0.6149
0.605322	0.614637
0.605105	0.614373
0.604887	0.614107
0.60467	0.613843
0.604453	0.61358
0.604235	0.613315
0.604018	0.613052
0.603801	0.61279
0.603584	0.612527
0.603367	0.612265
0.60315	0.612002
0.602933	0.611739
0.602717	0.611479
0.602499	0.611217
0.602283	0.610956
0.602067	0.610696
0.60185	0.610435
0.601634	0.610175
0.601419	0.609938
0.601204	0.609702
0.600989	0.609465
0.600774	0.609229
0.60056	0.608995
0.600345	0.608759
0.60013	0.608524
0.599932	0.608291
0.599735	0.608058
0.599537	0.607825
0.599339	0.607592
0.599142	0.607361
0.598945	0.607128
0.598748	0.606897
0.598551	0.606667
0.598356	0.606437
0.598159	0.606207
0.597963	0.605978
0.597768	0.60575
0.597573	0.605522
0.597378	0.605294
0.597183	0.605067
0.596989	0.604841
0.596796	0.604616
0.596602	0.60439
0.596409	0.604166
0.596216	0.603942
0.596024	0.603719
0.595832	0.603497
0.595642	0.603277
0.59545	0.603055
0.595259	0.602834
0.595069	0.602615
0.594879	0.602396
0.594689	0.602176
0.594499	0.601957
0.59431	0.60174
0.594121	0.601523
0.593933	0.601307
0.593746	0.601093
0.593558	0.600877
0.593371	0.600663
0.593184	0.600449
0.592999	0.600237
0.592813	0.600047
0.592629	0.599858
0.592445	0.59967
0.59226	0.599481
0.592076	0.599293
0.591892	0.599106
0.591709	0.598919
0.591526	0.598732
0.591343	0.598546
0.59116	0.59836
0.590979	0.598176
0.590798	0.597993
0.590617	0.59781
0.590437	0.597629
0.590257	0.597446
0.590083	0.597264
0.589909	0.597083
0.589736	0.596903
0.589564	0.596724
0.589393	0.596546
0.589222	0.596369
0.58905	0.596191
0.588881	0.596015
0.58871	0.595839
0.58854	0.595663
0.588371	0.595488
0.588203	0.595314
0.588035	0.595142
0.587867	0.59497
0.587701	0.594798
0.587533	0.594626
0.587367	0.594455
0.5872	0.594284
0.587035	0.594114
0.58687	0.593946
0.586706	0.593778
0.586542	0.593611
0.586379	0.593445
0.586215	0.593277
0.586052	0.593111
0.585889	0.592945
0.585727	0.59278
0.585565	0.592616
0.585404	0.592453
0.585244	0.592291
0.585084	0.592129
0.584924	0.591966
0.584764	0.591804
0.584604	0.591643
0.584445	0.591483
0.584287	0.591323
0.58413	0.591164
0.583973	0.591007
0.583816	0.59085
0.58366	0.590693
0.583505	0.590538
0.583349	0.590381
0.583193	0.590225
0.583038	0.590078
0.582884	0.589932
0.58273	0.589787
0.582577	0.589642
0.582425	0.589498
0.582273	0.589355
0.582121	0.589213
0.58197	0.589071
0.581819	0.588929
0.581668	0.588787
0.581517	0.588645
0.581367	0.588505
0.581218	0.588365
0.581069	0.588226
0.580921	0.588088
0.580773	0.587951
0.580626	0.587814
0.58048	0.587678
0.580334	0.587543
0.580189	0.587408
0.580049	0.587272
0.57991	0.587137
0.579772	0.587003
0.579634	0.586869
0.579496	0.586736
0.579359	0.586604
0.579223	0.586472
0.579087	0.586341
0.578952	0.586211
0.578818	0.586082
0.578684	0.585953
0.57855	0.585825
0.578416	0.585695
0.578283	0.585569
0.57815	0.585441
0.578017	0.585313
0.577884	0.585186
0.577753	0.58506
0.577621	0.584935
0.57749	0.58481
0.57736	0.584686
0.57723	0.584562
0.577101	0.58444
0.576971	0.584315
0.576841	0.584192
0.576712	0.584069
0.576584	0.583947
0.576455	0.583825
0.576328	0.583704
0.576201	0.583584
0.576074	0.583464
0.575948	0.583345
0.575823	0.583227
0.575698	0.583109
0.575573	0.582992
0.575448	0.582874
0.575323	0.582756
0.575198	0.582639
0.575074	0.582522
0.574951	0.582406
0.574828	0.582291
0.574705	0.582176
0.574583	0.582062
0.574462	0.581949
0.574341	0.581836
0.574219	0.581722
0.574098	0.581608
0.573977	0.581495
0.573856	0.581382
0.573736	0.58127
0.573616	0.581159
0.573497	0.581049
0.573379	0.580938
0.573261	0.580829
0.573143	0.58072
0.573026	0.580612
0.572909	0.580504
0.572793	0.580397
0.572677	0.58029
0.572562	0.580184
0.572446	0.580086
0.57233	0.579988
0.572215	0.579891
0.5721	0.579794
0.571986	0.579698
0.571872	0.579602
0.571758	0.579507
0.571645	0.579413
0.571533	0.579319
0.571421	0.579225
0.571309	0.579132
0.571198	0.57904
0.571086	0.578946
0.570975	0.578855
0.570864	0.578762
0.570753	0.578669
0.570643	0.578577
0.570533	0.578486
0.570423	0.578395
0.570388	0.578456
0.570351	0.578506
0.570297	0.578532
0.570238	0.578552
0.570177	0.578568
0.570109	0.578575
0.570039	0.578578
0.569968	0.57858
0.569891	0.578573
0.569814	0.578565
0.569736	0.578555
0.569654	0.57854
0.569569	0.57852
0.569483	0.578497
0.569393	0.57847
0.569304	0.578443
0.569214	0.578414
0.569122	0.578381
0.569028	0.578346
0.568935	0.57831
0.568841	0.578272
0.568745	0.578233
0.568648	0.57819
0.568548	0.578143
0.568448	0.578094
0.568347	0.578045
0.568245	0.577992
0.568142	0.577939
0.568039	0.577885
0.567934	0.577827
0.567829	0.577767
0.567723	0.577707
0.567614	0.577641
0.567505	0.577574
0.567395	0.577507
0.567285	0.577437
0.567174	0.577366
0.567062	0.577294
0.566949	0.577219
0.566835	0.577142
0.56672	0.577063
0.566603	0.576981
0.566486	0.576898
0.566369	0.576814
0.56625	0.576727
0.566131	0.57664
0.566011	0.57655
0.56589	0.576458
0.565768	0.576365
0.565646	0.576272
0.565523	0.576175
0.565398	0.576076
0.565272	0.575975
0.565146	0.575873
0.565019	0.57577
0.564892	0.575665
0.564763	0.575558
0.564634	0.57545
0.564505	0.575341
0.564373	0.575229
0.564242	0.575117
0.564111	0.575003
0.563978	0.574887
0.563845	0.574772
0.563712	0.574654
0.563579	0.574537
0.563445	0.574418
0.563311	0.574298
0.563175	0.574175
0.563038	0.574051
0.562902	0.573928
0.562766	0.573804
0.562629	0.573678
0.562492	0.573551
0.562355	0.573425
0.562216	0.573296
0.562078	0.573167
0.56194	0.573037
0.561801	0.572907
0.561661	0.572774
0.561523	0.572643
0.561382	0.57251
0.561242	0.572376
0.561102	0.572242
0.560961	0.572107
0.56082	0.571972
0.56068	0.571836
0.560539	0.571699
0.560397	0.571562
0.560263	0.571426
0.560129	0.57129
0.559994	0.571153
0.559859	0.571015
0.559723	0.570877
0.559588	0.570738
0.559453	0.5706
0.559319	0.570462
0.559183	0.570323
0.559048	0.570191
0.558912	0.570059
0.558777	0.569928
0.558642	0.569796
0.558506	0.569663
0.558372	0.569531
0.558237	0.569399
0.558103	0.569268
0.557969	0.569136
0.557835	0.569006
0.557702	0.568874
0.557567	0.568742
0.557434	0.568611
0.557302	0.568481
0.557169	0.56835
0.557038	0.568221
0.556906	0.568091
0.556775	0.567962
0.556643	0.567832
0.556511	0.567701
0.556379	0.567571
0.556249	0.567442
0.556118	0.567313
0.555988	0.567184
0.555859	0.567057
0.55573	0.566929
0.555601	0.566802
0.555472	0.566674
0.555344	0.566547
0.555217	0.566422
0.555089	0.566295
0.554962	0.566169
0.554836	0.566045
0.554709	0.56592
0.554583	0.565795
0.554458	0.565672
0.554334	0.56555
0.55421	0.565427
0.554086	0.565305
0.553963	0.565184
0.55384	0.565062
0.553717	0.564941
0.553595	0.564821
0.553475	0.564703
0.553355	0.564585
0.553235	0.564468
0.553116	0.564351
0.552997	0.564234
0.552878	0.564118
0.552761	0.564004
0.552643	0.563888
0.552526	0.563773
0.552409	0.56366
0.552294	0.563547
0.552179	0.563435
0.552065	0.563325
0.551952	0.563215
0.551839	0.563104
0.551727	0.562997
0.551615	0.562888
0.551504	0.56278
0.551393	0.562674
0.551283	0.562568
0.551175	0.562463
0.551066	0.562359
0.550959	0.562257
0.550852	0.562155
0.550745	0.562052
0.550639	0.56195
0.550533	0.561849
0.550428	0.561748
0.550323	0.561649
0.550226	0.561551
0.55013	0.561453
0.550035	0.561357
0.54994	0.561261
0.549846	0.561166
0.549753	0.561072
0.54966	0.560979
0.549568	0.560887
0.549477	0.560796
0.549387	0.560706
0.549297	0.560616
0.549208	0.560528
0.549119	0.56044
0.549032	0.560353
0.548943	0.560273
0.548857	0.560195
0.54877	0.560116
0.548683	0.560038
0.548597	0.559961
0.548512	0.559885
0.548427	0.559809
0.548344	0.559735
0.54826	0.559661
0.548178	0.559587
0.548096	0.559515
0.548014	0.559443
0.547934	0.559372
0.547854	0.559302
0.547774	0.559233
0.547695	0.559164
0.547617	0.559096
0.547539	0.559029
0.547462	0.558962
0.547386	0.558896
0.54731	0.558831
0.547235	0.558766
0.54716	0.558702
0.547086	0.558639
0.547013	0.558577
0.54694	0.558515
0.546868	0.558454
0.546796	0.558393
0.546725	0.558333
0.546654	0.558274
0.546584	0.558215
0.546515	0.558157
0.546446	0.5581
0.546377	0.558043
0.546309	0.557987
0.546244	0.557934
0.546178	0.557881
0.546112	0.557827
0.546807	0.558756
0.547464	0.559634
0.548092	0.560473
0.548693	0.561266
0.54926	0.562012
0.549806	0.562731
0.550328	0.563417
0.550814	0.564061
0.551278	0.564677
0.551722	0.565264
0.552143	0.565819
0.552544	0.566348
0.552928	0.566853
0.553287	0.567324
0.553631	0.567775
0.553958	0.568203
0.554265	0.568603
0.554556	0.568981
0.554831	0.569337
0.555089	0.569671
0.555333	0.569985
0.555562	0.570279
0.555776	0.570545
0.555977	0.570793
0.556164	0.571023
0.556337	0.571233
0.556496	0.571425
0.556644	0.571601
0.55678	0.571761
0.556904	0.571905
0.557017	0.572035
0.557119	0.572149
0.557211	0.57225
0.557293	0.572338
0.557364	0.572411
0.557424	0.57247
0.557477	0.572519
0.55752	0.572555
0.557555	0.57258
0.557581	0.572593
0.557598	0.572594
0.557608	0.572586
0.55761	0.572568
0.557602	0.572537
0.557588	0.572496
0.557566	0.572447
0.557538	0.572389
0.557504	0.572323
0.557463	0.572248
0.557416	0.572165
0.557362	0.572075
0.557305	0.571978
0.557238	0.57187
0.557167	0.571756
0.55709	0.571635
0.557008	0.571507
0.556922	0.571374
0.55683	0.571234
0.556733	0.571087
0.556633	0.570936
0.556527	0.570778
0.556417	0.570614
0.556303	0.570445
0.556184	0.570271
0.556062	0.5701
0.555935	0.569924
0.555805	0.569744
0.555672	0.56956
0.555537	0.569372
0.555396	0.569179
0.555252	0.568981
0.555106	0.568781
0.554957	0.568577
0.554804	0.568369
0.554649	0.568158
0.554492	0.567944
0.55433	0.567725
0.554167	0.567504
0.554001	0.567279
0.553832	0.567052
0.553662	0.566823
0.553489	0.566591
0.553315	0.566357
0.553138	0.56612
0.552959	0.565881
0.552778	0.56564
0.552596	0.565396
0.552411	0.565151
0.552225	0.564903
0.552036	0.564653
0.551847	0.564402
0.551655	0.564148
0.551461	0.563892
0.551268	0.563637
0.551073	0.56338
0.550876	0.563121
0.550679	0.562863
0.550479	0.5626
0.550279	0.562338
0.550078	0.562075
0.549882	0.56181
0.549684	0.561543
0.549487	0.561277
0.549288	0.56101
0.549087	0.560741
0.548887	0.560473
0.548686	0.560204
0.548483	0.55994
0.548281	0.559678
0.548077	0.559415
0.547874	0.559152
0.547669	0.558888
0.547464	0.558622
0.547258	0.558358
0.547052	0.558092
0.546844	0.557825
0.546637	0.557559
0.546429	0.557292
0.546221	0.557026
0.546012	0.556759
0.545804	0.556493
0.545594	0.556226
0.545384	0.555958
0.545174	0.555691
0.544963	0.555423
0.544753	0.555156
0.544543	0.55489
0.544332	0.554623
0.544121	0.554356
0.54391	0.554089
0.5437	0.553824
0.543488	0.553558
0.543278	0.553292
0.543066	0.553026
0.542855	0.552762
0.542643	0.552496
0.542432	0.552231
0.542222	0.551968
0.54201	0.551704
0.5418	0.551441
0.541588	0.551178
0.541377	0.550915
0.541166	0.550652
0.540955	0.55039
0.540745	0.55013
0.540534	0.549877
0.540324	0.549626
0.540113	0.549373
0.539909	0.549122
0.539705	0.548873
0.539501	0.548623
0.539297	0.548374
0.539094	0.548126
0.538892	0.54788
0.538689	0.547633
0.538486	0.547385
0.538283	0.547139
0.538081	0.546894
0.53788	0.54665
0.537678	0.546405
0.537476	0.546162
0.537276	0.54592
0.537075	0.545677
0.536875	0.545436
0.536675	0.545196
0.536475	0.544955
0.536276	0.544716
0.536077	0.544478
0.53588	0.544242
0.535681	0.544005
0.535484	0.543769
0.535287	0.543534
0.53509	0.543299
0.534893	0.543065
0.534698	0.542832
0.534503	0.542601
0.534307	0.542369
0.534112	0.542139
0.533918	0.541909
0.533724	0.54168
0.53353	0.541451
0.533337	0.541224
0.533145	0.540998
0.532954	0.540773
0.532762	0.540548
0.532571	0.540324
0.532381	0.540102
0.532192	0.539888
0.532002	0.539674
0.531813	0.539461
0.531623	0.539247
0.531434	0.539035
0.531246	0.538824
0.531059	0.538614
0.530872	0.538406
0.530685	0.538197
0.530499	0.537989
0.530314	0.537783
0.53013	0.537578
0.529951	0.537372
0.529773	0.537167
0.529596	0.536964
0.52942	0.536762
0.529243	0.536559
0.529067	0.536358
0.528892	0.536158
0.528718	0.535959
0.528544	0.535761
0.528372	0.535565
0.528198	0.535368
0.528026	0.535172
0.527854	0.534977
0.527683	0.534784
0.527512	0.534589
0.527341	0.534396
0.527171	0.534205
0.527001	0.534012
0.526831	0.533821
0.526663	0.533631
0.526495	0.533443
0.526327	0.533255
0.526161	0.533069
0.525996	0.532884
0.52583	0.532699
0.525664	0.532514
0.5255	0.532331
0.525336	0.532149
0.525173	0.531968
0.525009	0.531786
0.524847	0.531605
0.524685	0.531426
0.524523	0.531247
0.524363	0.53107
0.524202	0.530893
0.524042	0.530716
0.523882	0.53054
0.523724	0.530366
0.523566	0.530193
0.523407	0.530027
0.523249	0.529863
0.523093	0.5297
0.522936	0.529538
0.522781	0.529377
0.522627	0.529218
0.522473	0.529059
0.522318	0.5289
0.522165	0.528741
0.522012	0.528584
0.52186	0.528428
0.521708	0.528273
0.521558	0.528119
0.521406	0.527964
0.521256	0.52781
0.521106	0.527658
0.520957	0.527506
0.520807	0.527354
0.520658	0.527202
0.52051	0.527052
0.520363	0.526902
0.520216	0.526754
0.520076	0.526607
0.519935	0.526458
0.519795	0.526311
0.519655	0.526165
0.519516	0.52602
0.519378	0.525876
0.519241	0.525733
0.519105	0.525591
0.518967	0.525448
0.518831	0.525306
0.518695	0.525165
0.51856	0.525025
0.518426	0.524886
0.518292	0.524748
0.51816	0.524611
0.518027	0.524475
0.517895	0.524338
0.517763	0.524202
0.517631	0.524067
0.5175	0.523933
0.517369	0.523798
0.517238	0.523664
0.517108	0.523531
0.516978	0.523398
0.51685	0.523267
0.516722	0.523137
0.516594	0.523007
0.516468	0.522878
0.51634	0.522749
0.516214	0.52262
0.516088	0.522492
0.515962	0.522366
0.515838	0.52224
0.515714	0.522115
0.51559	0.52199
0.515468	0.521867
0.515344	0.521743
0.515221	0.52162
0.515099	0.521497
0.514978	0.521376
0.514857	0.521255
0.514737	0.521135
0.514618	0.521016
0.514498	0.520896
0.51438	0.520779
0.514261	0.520661
0.514143	0.520543
0.514025	0.520427
0.513908	0.520311
0.513792	0.520196
0.513676	0.520089
0.513561	0.519984
0.513445	0.519877
0.51333	0.519771
0.513215	0.519665
0.513101	0.519561
0.512988	0.519457
0.512875	0.519354
0.512763	0.519252
0.512652	0.519151
0.512539	0.519048
0.512427	0.518947
0.512318	0.518848
0.512207	0.518748
0.512097	0.518648
0.511988	0.51855
0.51188	0.518452
0.511772	0.518355
0.511663	0.518256
0.511554	0.518159
0.511447	0.518062
0.51134	0.517966
0.511233	0.517871
0.511127	0.517777
0.511022	0.517683
0.511272	0.518062
0.511507	0.518423
0.511719	0.518752
0.51192	0.519066
0.512109	0.519364
0.512285	0.519644
0.512452	0.519911
0.51261	0.520167
0.512754	0.520404
0.512892	0.520624
0.513021	0.520833
0.513136	0.521023
0.513248	0.521207
0.513349	0.521378
0.513442	0.521537
0.513528	0.521687
0.513608	0.521828
0.51368	0.521958
0.513744	0.522078
0.513805	0.522193
0.513855	0.522293
0.513902	0.522389
0.513942	0.522475
0.513974	0.52255
0.514002	0.52262
0.514024	0.522681
0.514041	0.522735
0.514053	0.522782
0.51406	0.522823
0.51406	0.522853
0.514057	0.52288
0.51405	0.5229
0.514036	0.522913
0.514019	0.522919
0.513998	0.522921
0.513971	0.522915
0.513942	0.522905
0.513908	0.522888
0.513868	0.522864
0.513827	0.522837
0.513783	0.522806
0.513733	0.522768
0.51368	0.522725
0.513624	0.522678
0.513564	0.522625
0.513501	0.522568
0.513435	0.522507
0.513365	0.52244
0.513291	0.522369
0.513215	0.522294
0.513135	0.522213
0.513053	0.52213
0.512969	0.522044
0.512882	0.521953
0.512792	0.521858
0.512699	0.52176
0.512601	0.521656
0.512504	0.521552
0.512405	0.521444
0.512301	0.52133
0.512195	0.521215
0.512087	0.521096
0.511976	0.520973
0.511864	0.520848
0.511751	0.520722
0.511634	0.52059
0.511517	0.520458
0.511397	0.520322
0.511274	0.520184
0.511151	0.52005
0.511024	0.519913
0.510897	0.519775
0.510768	0.519635
0.510636	0.519491
0.510504	0.519346
0.51037	0.519199
0.510236	0.519051
0.510104	0.518899
0.509971	0.518746
0.509837	0.518592
0.509701	0.518433
0.509564	0.518276
0.509426	0.518115
0.509286	0.517953
0.509147	0.517791
0.509006	0.517628
0.508864	0.517461
0.50872	0.517293
0.508575	0.517124
0.508429	0.516953
0.508282	0.516781
0.508134	0.516608
0.507985	0.516434
0.507835	0.516258
0.507685	0.516081
0.507533	0.515903
0.50738	0.515724
0.507228	0.515545
0.507073	0.515363
0.506919	0.515182
0.506764	0.515
0.506608	0.514816
0.506451	0.514632
0.506295	0.514448
0.506136	0.514261
0.505978	0.514075
0.505819	0.513888
0.505659	0.5137
0.505499	0.51351
0.505339	0.513322
0.505178	0.513132
0.505016	0.512942
0.504855	0.512752
0.504693	0.512562
0.50453	0.51237
0.504367	0.512179
0.504204	0.511987
0.50404	0.511795
0.503877	0.511603
0.503713	0.51141
0.50355	0.511219
0.503385	0.511026
0.50322	0.510832
0.503056	0.510639
0.502891	0.510446
0.502725	0.510251
0.50256	0.510065
0.502396	0.50988
0.50223	0.509694
0.502064	0.509507
0.501899	0.509322
0.501733	0.509135
0.501568	0.508949
0.501402	0.508763
0.501236	0.508577
0.50107	0.508391
0.500905	0.508206
0.500739	0.50802
0.500573	0.507834
0.500407	0.507648
0.500242	0.507464
0.500084	0.50728
0.499925	0.507095
0.499766	0.506912
0.499607	0.506727
0.499449	0.506544
0.49929	0.50636
0.499132	0.506177
0.498975	0.505995
0.498816	0.505813
0.498659	0.505631
0.498501	0.505449
0.498344	0.505268
0.498186	0.505086
0.498029	0.504905
0.497872	0.504725
0.497715	0.504545
0.497559	0.504365
0.497403	0.504187
0.497247	0.504008
0.497092	0.50383
0.496937	0.503653
0.496782	0.503476
0.496627	0.503299
0.496473	0.503124
0.496319	0.502948
0.496165	0.502773
0.496012	0.502599
0.49586	0.502426
0.495708	0.502254
0.495556	0.502082
0.495404	0.501909
0.495252	0.501737
0.495101	0.501566
0.494951	0.501397
0.4948	0.501226
0.494649	0.501057
0.4945	0.500889
0.49435	0.50072
0.494201	0.500552
0.494052	0.500386
0.493904	0.50022
0.493756	0.500062
0.493609	0.499905
0.493462	0.49975
0.493316	0.499595
0.493169	0.49944
0.493023	0.499285
0.492878	0.499132
0.492734	0.49898
0.492589	0.498827
0.492445	0.498676
0.492302	0.498525
0.492159	0.498376
0.492016	0.498226
0.491873	0.498076
0.491732	0.497928
0.491591	0.497781
0.491449	0.497633
0.491308	0.497487
0.491168	0.497341
0.491029	0.497196
0.490889	0.497051
0.49075	0.496907
0.490612	0.496764
0.490474	0.496622
0.490338	0.496481
0.4902	0.496339
0.490065	0.496198
0.48993	0.496058
0.489797	0.49592
0.489662	0.49578
0.489529	0.495642
0.489396	0.495504
0.489264	0.495368
0.489131	0.49523
0.488999	0.495094
0.488868	0.494959
0.488737	0.494825
0.488607	0.494692
0.488478	0.49456
0.488349	0.494427
0.48822	0.494295
0.488092	0.494164
0.487965	0.494034
0.487838	0.493906
0.487711	0.493776
0.487584	0.493647
0.487458	0.49352
0.487333	0.493393
0.487208	0.493265
0.487084	0.493141
0.48696	0.493015
0.486837	0.49289
0.486714	0.492767
0.486592	0.492644
0.486469	0.49252
0.486347	0.492398
0.486226	0.492276
0.486105	0.492155
0.485985	0.492036
0.485865	0.491915
0.485745	0.491795
0.485626	0.491676
0.485508	0.491559
0.48539	0.491442
0.485272	0.491324
0.485154	0.491207
0.485037	0.491091
0.484921	0.490976
0.484806	0.490862
0.48469	0.490747
0.484574	0.490633
0.484459	0.49052
0.484345	0.490408
0.48423	0.490294
0.484116	0.490182
0.484003	0.490072
0.48389	0.489963
0.483778	0.489855
0.483667	0.489748
0.483556	0.489642
0.483445	0.489535
0.483334	0.489429
0.483224	0.489323
0.483114	0.489219
0.483004	0.489113
0.482895	0.489009
0.482786	0.488905
0.482678	0.488802
0.482571	0.4887
0.482464	0.488599
0.482357	0.488496
0.48225	0.488395
0.482144	0.488295
0.482039	0.488195
0.481934	0.488096
0.48183	0.487998
0.481725	0.487899
0.481621	0.4878
0.481517	0.487703
0.481414	0.487606
0.481312	0.48751
0.481209	0.487413
0.481106	0.487317
0.481005	0.487221
0.480904	0.487127
0.480803	0.487033
0.480702	0.486938
0.480601	0.486844
0.480501	0.486751
0.480402	0.486658
0.480303	0.486567
0.480204	0.486474
0.480107	0.486382
0.480011	0.48629
0.479915	0.4862
0.479821	0.48611
0.479726	0.486021
0.479631	0.485931
0.479537	0.485841
0.479443	0.485753
0.479349	0.485665
0.479257	0.485578
0.479163	0.485489
0.47907	0.485402
0.478978	0.485315
0.478886	0.485228
0.478795	0.485143
0.478703	0.485056
0.478612	0.48497
0.478521	0.484885
0.478431	0.484801
0.478341	0.484717
0.478251	0.484632
0.478161	0.484548
0.478072	0.484465
0.477984	0.484382
0.477894	0.484298
0.477805	0.484215
0.477717	0.484132
0.477629	0.48405
0.477542	0.483969
0.477455	0.483888
0.477369	0.483808
0.477283	0.483727
0.477196	0.483647
0.47711	0.483567
0.477025	0.483488
0.476939	0.483408
0.476854	0.483328
0.476769	0.483249
0.476684	0.483171
0.4766	0.483093
0.477328	0.484037
0.478027	0.484943
0.478698	0.485812
0.479347	0.486652
0.479976	0.487465
0.480582	0.488248
0.481167	0.489004
0.481733	0.489737
0.482277	0.49044
0.482805	0.491119
0.483314	0.491774
0.483805	0.492404
0.48428	0.493013
0.484738	0.4936
0.48518	0.494165
0.485607	0.494711
0.486019	0.495237
0.486415	0.49574
0.486797	0.496225
0.487165	0.496693
0.487518	0.49714
0.487858	0.497571
0.488186	0.497984
0.4885	0.498379
0.488802	0.498759
0.489091	0.499122
0.489368	0.499469
0.489634	0.4998
0.489887	0.500116
0.49013	0.500417
0.490362	0.500696
0.490582	0.500961
0.490791	0.501211
0.490989	0.501448
0.491179	0.501674
0.491358	0.501885
0.491528	0.502084
0.491689	0.502272
0.49184	0.502446
0.491981	0.502608
0.492115	0.50276
0.49224	0.502901
0.492357	0.50303
0.492465	0.503148
0.492564	0.503256
0.492657	0.503354
0.492741	0.503442
0.492818	0.503519
0.492888	0.503588
0.49295	0.503646
0.493006	0.503697
0.493054	0.503738
0.493096	0.503771
0.493131	0.503795
0.493161	0.503811
0.493184	0.50382
0.493201	0.50382
0.493212	0.503813
0.493218	0.503799
0.493217	0.503777
0.493211	0.503748
0.4932	0.503713
0.493183	0.503669
0.49316	0.503619
0.493133	0.503564
0.4931	0.5035
0.493064	0.503433
0.493022	0.503357
0.492975	0.503277
0.492924	0.50319
0.492868	0.503099
0.492809	0.503002
0.492745	0.5029
0.492677	0.502793
0.492604	0.502679
0.492528	0.502562
0.492449	0.50244
0.492366	0.502314
0.492279	0.502182
0.492188	0.502047
0.492094	0.501907
0.491996	0.501763
0.491895	0.501614
0.491791	0.501462
0.491683	0.501305
0.491572	0.501144
0.491457	0.500979
0.491341	0.500813
0.491222	0.500642
0.4911	0.500468
0.490975	0.50029
0.490847	0.500109
0.490716	0.499932
0.490582	0.499751
0.490447	0.49957
0.490309	0.499384
0.490168	0.499196
0.490026	0.499006
0.489883	0.498813
0.489737	0.498617
0.489589	0.498418
0.489438	0.498216
0.489286	0.498012
0.489131	0.497806
0.488976	0.497599
0.488818	0.497389
0.488658	0.497176
0.488496	0.496961
0.488333	0.496745
0.488167	0.496526
0.488	0.496304
0.487832	0.496082
0.487661	0.495858
0.487489	0.495631
0.487316	0.495403
0.48714	0.495173
0.486963	0.494941
0.486786	0.494708
0.486606	0.494473
0.486426	0.494237
0.486244	0.494
0.48606	0.49376
0.485875	0.49352
0.485689	0.493277
0.485503	0.493035
0.485314	0.49279
0.485125	0.492545
0.484935	0.492299
0.484744	0.492052
0.484552	0.491803
0.484359	0.491555
0.484165	0.491304
0.48397	0.491053
0.483774	0.490801
0.483578	0.490548
0.48338	0.490294
0.483181	0.490038
0.482981	0.489784
0.482782	0.48953
0.48258	0.489274
0.482379	0.489019
0.482176	0.488761
0.481974	0.488504
0.481769	0.488246
0.481565	0.487987
0.48136	0.487728
0.481154	0.487468
0.480947	0.487207
0.48074	0.486946
0.480532	0.486684
0.480324	0.486422
0.480116	0.48616
0.479909	0.485897
0.479701	0.485634
0.479494	0.485372
0.479286	0.485108
0.479078	0.484845
0.478868	0.484581
0.478659	0.484316
0.478448	0.484051
0.478238	0.483786
0.478028	0.483521
0.477817	0.483256
0.477606	0.48299
0.477393	0.482724
0.477183	0.48246
0.476971	0.482194
0.476758	0.481927
0.476545	0.481661
0.476333	0.481396
0.476119	0.481129
0.475906	0.480863
0.475693	0.480597
0.475479	0.480331
0.475265	0.480065
0.47505	0.4798
0.474836	0.479536
0.474621	0.479273
0.474406	0.479008
0.474191	0.478745
0.473977	0.478482
0.473763	0.478219
0.473548	0.477956
0.473333	0.477693
0.473117	0.477429
0.472901	0.477166
0.472686	0.476904
0.47247	0.47664
0.472255	0.476377
0.472039	0.476115
0.471823	0.475852
0.471607	0.47559
0.471392	0.475329
0.471175	0.475066
0.470959	0.474804
0.470744	0.474543
0.470528	0.474281
0.470312	0.47402
0.470096	0.47376
0.469881	0.473498
0.469666	0.473237
0.469452	0.472978
0.469238	0.472718
0.469023	0.472458
0.468809	0.472199
0.468595	0.471941
0.468382	0.471683
0.468168	0.471425
0.467954	0.471167
0.467741	0.47091
0.467528	0.470654
0.467315	0.470397
0.467102	0.470141
0.466889	0.469886
0.466676	0.469632
0.466463	0.469378
0.46625	0.469125
0.466038	0.468874
0.465825	0.468621
0.465613	0.468369
0.465401	0.468118
0.46519	0.467867
0.464978	0.467616
0.464766	0.467366
0.464555	0.467117
0.464345	0.466869
0.464134	0.466619
0.463923	0.466371
0.463713	0.466123
0.463502	0.465875
0.463291	0.465627
0.463081	0.465381
0.462872	0.465135
0.462662	0.464888
0.462452	0.464642
0.462243	0.464397
0.462034	0.464153
0.461825	0.463908
0.461616	0.463664
0.461407	0.463421
0.4612	0.463179
0.460991	0.462936
0.460783	0.462694
0.460576	0.462452
0.460369	0.462212
0.460163	0.461973
0.459956	0.461732
0.459751	0.461493
0.459547	0.461255
0.459344	0.461017
0.45914	0.460779
0.458936	0.460541
0.458733	0.460304
0.458531	0.460069
0.458328	0.459834
0.458125	0.459601
0.457923	0.459369
0.457721	0.459138
0.45752	0.458908
0.457319	0.458676
0.457118	0.458446
0.456917	0.458217
0.456718	0.457988
0.456518	0.457761
0.456318	0.457532
0.456119	0.457305
0.45592	0.457078
0.455722	0.456853
0.455524	0.456628
0.455325	0.456402
0.455127	0.456178
0.45493	0.455954
0.454733	0.455731
0.454536	0.455507
0.454339	0.455284
0.454143	0.455062
0.453947	0.454841
0.453752	0.454621
0.453556	0.4544
0.453361	0.45418
0.453166	0.453961
0.452972	0.453742
0.452778	0.453525
0.452586	0.453309
0.452392	0.453091
0.452199	0.452875
0.452006	0.45266
0.451813	0.452443
0.45162	0.452228
0.451428	0.452013
0.451237	0.451799
0.451046	0.451586
0.450854	0.451373
0.450663	0.45116
0.450473	0.450948
0.450283	0.450737
0.450094	0.450527
0.449905	0.450316
0.449717	0.450105
0.449529	0.449898
0.449342	0.449691
0.449156	0.449486
0.448969	0.449279
0.448783	0.449073
0.448597	0.448869
0.448412	0.448665
0.448227	0.448462
0.448043	0.44826
0.447858	0.448057
0.447674	0.447855
0.447491	0.447653
0.447308	0.447453
0.447125	0.447253
0.446942	0.447053
0.446759	0.446853
0.446577	0.446655
0.446396	0.446457
0.446214	0.446258
0.446032	0.44606
0.445851	0.445863
0.445671	0.445667
0.445491	0.445472
0.445311	0.445276
0.445131	0.445081
0.444951	0.444886
0.444773	0.444693
0.444595	0.4445
0.444417	0.444309
0.44424	0.444118
0.444063	0.443926
0.443885	0.443735
0.443709	0.443545
0.443533	0.443356
0.443358	0.443167
0.443182	0.442978
0.443006	0.442789
0.442831	0.442602
0.442657	0.442415
0.442483	0.442229
0.442309	0.442042
0.442135	0.441856
0.441961	0.441671
0.441788	0.441487
0.441616	0.441303
0.441445	0.44112
0.441274	0.440938
0.441102	0.440756
0.440931	0.440574
0.44076	0.440392
0.44059	0.440212
0.440421	0.440032
0.44025	0.439855
0.440081	0.439678
0.439914	0.439502
0.439748	0.439326
0.439582	0.439152
0.439415	0.438976
0.439249	0.438802
0.439084	0.438628
0.438919	0.438455
0.438755	0.438283
0.438591	0.438111
0.438426	0.437939
0.438262	0.437767
0.438099	0.437597
0.437936	0.437427
0.437774	0.437257
0.437611	0.437087
0.437449	0.436918
0.437287	0.436749
0.437126	0.436582
0.436964	0.436413
0.436804	0.436247
0.436643	0.43608
0.436483	0.435914
0.436323	0.435748
0.436164	0.435583
0.436005	0.43542
0.435847	0.435256
0.43569	0.435094
0.435532	0.434931
0.435374	0.434768
0.435217	0.434606
0.43506	0.434445
0.434905	0.434285
0.434749	0.434126
0.434593	0.433965
0.434437	0.433805
0.434282	0.433646
0.434128	0.433488
0.433972	0.433329
0.433818	0.43317
0.433664	0.433013
0.43351	0.432856
0.433357	0.4327
0.433204	0.432544
0.433052	0.43239
0.432901	0.432236
0.432749	0.432081
0.432597	0.431927
0.432446	0.431773
0.432296	0.431621
0.432146	0.431469
0.431997	0.431318
0.431847	0.431166
0.431697	0.431014
0.431548	0.430864
0.431399	0.430714
0.43125	0.430562
0.431101	0.430412
0.430953	0.430263
0.430805	0.430114
0.430658	0.429967
0.43051	0.42982
0.430364	0.429675
0.430217	0.429529
0.430071	0.429384
0.429926	0.429239
0.429782	0.429095
0.429639	0.428952
0.429495	0.428808
0.429351	0.428664
0.429208	0.428522
0.429065	0.428379
0.428923	0.428238
0.428781	0.428097
0.428639	0.427956
0.428497	0.427815
0.428356	0.427675
0.428216	0.427535
0.428075	0.427396
0.427936	0.427258
0.427795	0.427119
0.427655	0.42698
0.427516	0.426843
0.427377	0.426705
0.427239	0.426569
0.427101	0.426433
0.426962	0.426296
0.426824	0.42616
0.426687	0.426025
0.426549	0.42589
0.426413	0.425756
0.426277	0.425622
0.42614	0.425488
0.426004	0.425354
0.425868	0.42522
0.425732	0.425088
0.425596	0.424954
0.425461	0.424821
0.425326	0.424689
0.425191	0.424558
0.425057	0.424427
0.424924	0.424296
0.424791	0.424167
0.424657	0.424036
0.424523	0.423906
0.424391	0.423777
0.424258	0.423648
0.424126	0.42352
0.423995	0.423392
0.423863	0.423264
0.423731	0.423136
0.4236	0.423009
0.42347	0.422882
0.423339	0.422756
0.42321	0.422631
0.423079	0.422504
0.422949	0.422378
0.42282	0.422253
0.422691	0.422129
0.422562	0.422005
0.422434	0.421881
0.422305	0.421757
0.422177	0.421633
0.422049	0.42151
0.421922	0.421387
0.421795	0.421265
0.421667	0.421142
0.421542	0.421022
0.421415	0.4209
0.421289	0.420779
0.421163	0.420658
0.421038	0.420538
0.420912	0.420417
0.420786	0.420297
0.420661	0.420177
0.420537	0.420058
0.420413	0.419942
0.420289	0.419826
0.420166	0.419712
0.420043	0.419597
0.419922	0.419482
0.419801	0.419367
0.41968	0.419253
0.41956	0.419139
0.419441	0.419026
0.41932	0.418912
0.4192	0.418799
0.419081	0.418686
0.418962	0.418573
0.418843	0.418461
0.418725	0.41835
0.418606	0.418238
0.418488	0.418126
0.41837	0.418015
0.418253	0.417904
0.418136	0.417794
0.418019	0.417685
0.417903	0.417576
0.417786	0.417466
0.41767	0.417356
0.417554	0.417248
0.417439	0.417139
0.417324	0.417032
0.417208	0.416923
0.417092	0.416814
0.416977	0.416707
0.416863	0.416599
0.416749	0.416493
0.416635	0.416387
0.416522	0.416281
0.416408	0.416174
0.416294	0.416068
0.416181	0.415962
0.416069	0.415857
0.415955	0.415751
0.415843	0.415647
0.415731	0.415542
0.415618	0.415437
0.415507	0.415333
0.415395	0.41523
0.415285	0.415127
0.415174	0.415024
0.415063	0.414921
0.414954	0.414819
0.414843	0.414717
0.414734	0.414615
0.414624	0.414514
0.414515	0.414413
0.414405	0.414311
0.414296	0.414209
0.414187	0.414108
0.414079	0.414008
0.413971	0.413908
[truncated: 1,401 more rows]

## Sheet: SOE-30
ACKF+LSTM	ACKF
0.3	0.3
0.299597	0.299597
0.299486	0.299604
0.299327	0.299525
0.299141	0.299397
0.298931	0.299229
0.298707	0.299037
0.298482	0.29884
0.298253	0.298634
0.298027	0.298429
0.297804	0.298227
0.297584	0.298025
0.297369	0.297828
0.29716	0.297637
0.296953	0.297446
0.296755	0.297264
0.296562	0.297087
0.296374	0.296915
0.296194	0.296751
0.296021	0.296594
0.295854	0.296443
0.295694	0.2963
0.295543	0.296165
0.295397	0.296036
0.29526	0.295916
0.295131	0.295805
0.295008	0.295699
0.294893	0.295603
0.294787	0.295515
0.294688	0.295435
0.294598	0.295364
0.294516	0.295302
0.294442	0.295248
0.294376	0.295204
0.294319	0.295169
0.294271	0.295143
0.294232	0.295127
0.294201	0.295121
0.294179	0.295123
0.294167	0.295136
0.294165	0.29516
0.294171	0.295194
0.294188	0.295238
0.294214	0.295293
0.294249	0.295358
0.294294	0.295433
0.294349	0.29552
0.294415	0.295617
0.294491	0.295727
0.294577	0.295848
0.294674	0.29598
0.294781	0.296124
0.294898	0.296279
0.295027	0.296447
0.295167	0.296627
0.295318	0.296819
0.295479	0.297023
0.295653	0.297241
0.295838	0.297471
0.296034	0.297713
0.296242	0.297969
0.296462	0.298237
0.296694	0.298519
0.296938	0.298815
0.297193	0.299124
0.297461	0.299445
0.297741	0.299781
0.298033	0.300132
0.298338	0.300495
0.298656	0.30087
0.298986	0.301258
0.299329	0.301661
0.299685	0.302078
0.300054	0.30251
0.300436	0.302956
0.300827	0.303417
0.301233	0.303894
0.30165	0.304385
0.302082	0.304891
0.302527	0.305412
0.302985	0.305948
0.303457	0.3065
0.303943	0.307067
0.304442	0.30765
0.304956	0.308248
0.305483	0.308862
0.306023	0.309492
0.306578	0.310137
0.307147	0.310798
0.30773	0.311471
0.308327	0.312161
0.308939	0.312867
0.309564	0.313588
0.310204	0.314326
0.310858	0.31508
0.311523	0.315851
0.312202	0.316638
0.312896	0.317441
0.313603	0.318261
0.314326	0.319097
0.315063	0.31995
0.315814	0.320819
0.31658	0.321701
0.317361	0.3226
0.318156	0.323514
0.318965	0.324446
0.319789	0.325394
0.320628	0.32636
0.321478	0.327342
0.322342	0.328341
0.32322	0.329357
0.324112	0.330388
0.32502	0.331437
0.325941	0.332498
0.326877	0.333576
0.327828	0.33467
0.328793	0.335781
0.329772	0.336908
0.330765	0.338052
0.331768	0.339212
0.332786	0.34039
0.333817	0.341583
0.334863	0.342788
0.335923	0.34401
0.336996	0.345247
0.338084	0.346501
0.339185	0.347771
0.3403	0.349057
0.341428	0.350358
0.342565	0.351676
0.343716	0.353005
0.34488	0.354348
0.346057	0.355708
0.347248	0.357083
0.348451	0.358473
0.349667	0.359879
0.350897	0.3613
0.352134	0.36273
0.353383	0.364175
0.354645	0.365635
0.355918	0.367109
0.357204	0.368597
0.358502	0.3701
0.359812	0.371617
0.361133	0.373142
0.362461	0.37468
0.3638	0.376233
0.36515	0.377797
0.36651	0.379375
0.367882	0.380967
0.369264	0.382565
0.370657	0.384176
0.372055	0.385799
0.373463	0.387434
0.37488	0.38908
0.376306	0.390738
0.377743	0.392401
0.379187	0.394074
0.38064	0.395758
0.382097	0.397453
0.383563	0.399158
0.385036	0.400871
0.386516	0.402592
0.388005	0.404323
0.389501	0.406062
0.391004	0.407811
0.392509	0.409568
0.394019	0.411331
0.395536	0.413101
0.397059	0.414879
0.398588	0.416664
0.400123	0.418455
0.401663	0.420253
0.403204	0.422055
0.404751	0.42386
0.406302	0.425671
0.407857	0.427487
0.409416	0.429308
0.410978	0.431131
0.412541	0.432956
0.414107	0.434784
0.415676	0.436616
0.417247	0.43845
0.418821	0.440286
0.420396	0.442124
0.421972	0.443961
0.423547	0.445798
0.425122	0.447634
0.426697	0.449471
0.428273	0.451308
0.429849	0.453142
0.431423	0.454974
0.432994	0.456804
0.434565	0.458632
0.436134	0.460457
0.437702	0.462277
0.439268	0.464094
0.440831	0.465908
0.44239	0.467717
0.443946	0.469522
0.445497	0.471321
0.447045	0.473112
0.448589	0.474898
0.450129	0.476678
0.451665	0.478452
0.453194	0.480218
0.454719	0.481978
0.456239	0.483727
0.457753	0.485469
0.459261	0.487202
0.460763	0.488926
0.462256	0.49064
0.463743	0.492345
0.465223	0.494038
0.466695	0.495721
0.46816	0.497394
0.469618	0.499056
0.471068	0.500707
0.472508	0.502339
0.473941	0.503959
0.475365	0.505568
0.476781	0.507165
0.478187	0.508749
0.479584	0.510319
0.480971	0.511877
0.482347	0.513413
0.483713	0.514937
0.48507	0.516448
0.486964	0.518624
0.488815	0.520744
0.490628	0.522805
0.492404	0.524819
0.494141	0.526782
0.495844	0.528701
0.497514	0.530574
0.499144	0.532386
0.500741	0.534156
0.5023	0.535883
0.503826	0.537565
0.505321	0.539208
0.506786	0.540811
0.508219	0.542365
0.509622	0.54388
0.510997	0.545357
0.512334	0.546792
0.513642	0.548191
0.514923	0.549554
0.516175	0.550879
0.5174	0.552161
0.518599	0.55341
0.51977	0.554622
0.520916	0.555803
0.52203	0.55695
0.523116	0.558061
0.524178	0.559142
0.525218	0.560195
0.526232	0.561216
0.527223	0.5622
0.528191	0.563155
0.529136	0.564081
0.53006	0.564982
0.530962	0.565855
0.531834	0.566699
0.532685	0.567518
0.533517	0.568313
0.534326	0.56908
0.535117	0.569827
0.535888	0.570548
0.53664	0.571239
0.537374	0.571908
0.53809	0.572555
0.538786	0.57318
0.539467	0.573785
0.54013	0.574371
0.540774	0.574935
0.541398	0.575481
0.542006	0.576008
0.542597	0.576517
0.543172	0.577008
0.543734	0.577483
0.54428	0.57794
0.544813	0.578382
0.545331	0.578808
0.545834	0.579217
0.546325	0.579613
0.546802	0.579992
0.547267	0.580359
0.547718	0.580701
0.548158	0.581031
0.548585	0.581346
0.549001	0.581649
0.549405	0.581941
0.549799	0.582221
0.550182	0.58249
0.550556	0.582749
0.550911	0.582994
0.551255	0.58323
0.551591	0.583455
0.551917	0.583671
0.552233	0.583877
0.552541	0.584074
0.55284	0.584262
0.55313	0.584441
0.553412	0.584611
0.553685	0.584773
0.55395	0.584927
0.554208	0.585073
0.554457	0.585211
0.554701	0.585344
0.554935	0.585467
0.555162	0.585582
0.555382	0.585691
0.555597	0.585795
0.555805	0.585893
0.556007	0.585986
0.556204	0.586072
0.556393	0.586152
0.556578	0.586229
0.556757	0.586299
0.55693	0.586364
0.557097	0.586423
0.55726	0.586478
0.557417	0.586528
0.557568	0.586573
0.557715	0.586614
0.557858	0.586651
0.557996	0.586684
0.55813	0.586713
0.558258	0.586737
0.558383	0.586759
0.558504	0.586776
0.558621	0.58679
0.558733	0.586801
0.558843	0.586809
0.558948	0.586813
0.559049	0.586812
0.559147	0.58681
0.55924	0.586804
0.559331	0.586796
0.55942	0.586786
0.559505	0.586773
0.559587	0.586758
0.559666	0.586739
0.559742	0.586719
0.559816	0.586698
0.559886	0.586673
0.559953	0.586645
0.560018	0.586616
0.560081	0.586585
0.56014	0.586552
0.560198	0.586517
0.560254	0.586481
0.560306	0.586442
0.560351	0.586403
0.560393	0.58636
0.560434	0.586316
0.560473	0.586272
0.560508	0.586225
0.560543	0.586177
0.560576	0.586129
0.560606	0.586078
0.560635	0.586026
0.560663	0.585973
0.560689	0.58592
0.560713	0.585865
0.560736	0.585809
0.560757	0.585753
0.560776	0.585694
0.560794	0.585635
0.560811	0.585576
0.560827	0.585516
0.560841	0.585454
0.560853	0.585391
0.560865	0.585329
0.560874	0.585263
0.560883	0.585198
0.560891	0.585132
0.560898	0.585067
0.560902	0.584999
0.560906	0.584931
0.56091	0.584862
0.560912	0.584794
0.560913	0.584724
0.560913	0.584653
0.560912	0.584583
0.560911	0.584512
0.560907	0.58444
0.560903	0.584367
0.560899	0.584295
0.560894	0.584222
0.560889	0.58415
0.560883	0.584077
0.560875	0.584003
0.560867	0.583928
0.560858	0.583854
0.560849	0.58378
0.560838	0.583704
0.560826	0.583628
0.560815	0.583552
0.560802	0.583476
0.56079	0.5834
0.560777	0.583325
0.560763	0.583247
0.560748	0.58317
0.560733	0.583093
0.560717	0.583016
0.560702	0.58294
0.560686	0.582863
0.56067	0.582787
0.560652	0.582709
0.560634	0.582631
0.560615	0.582554
0.560597	0.582477
0.560577	0.582397
0.560556	0.582318
0.560536	0.58224
0.560515	0.582161
0.560494	0.582083
0.560473	0.582005
0.560452	0.581928
0.560429	0.581848
0.560406	0.581769
0.560383	0.58169
0.56036	0.581611
0.560336	0.581533
0.560313	0.581455
0.560289	0.581377
0.560264	0.581298
0.560247	0.581221
0.560227	0.581142
0.560208	0.581063
0.560188	0.580985
0.560169	0.580907
0.560149	0.580829
0.56013	0.580752
0.56011	0.580675
0.560089	0.580597
0.560068	0.580518
0.560046	0.58044
0.560025	0.580363
0.560004	0.580286
0.559983	0.580209
0.559961	0.580141
0.55994	0.580074
0.559917	0.580006
0.559894	0.579937
0.559871	0.579869
0.559848	0.579801
0.559826	0.579734
0.559803	0.579667
0.55978	0.5796
0.559757	0.579534
0.559732	0.579466
0.559708	0.579398
0.559683	0.57933
0.559659	0.579263
0.559635	0.579196
0.55961	0.579129
0.559586	0.579063
0.559562	0.578997
0.559537	0.578932
0.559513	0.578867
0.559487	0.5788
0.559461	0.578733
0.559436	0.578667
0.55941	0.578601
0.559384	0.578535
0.559359	0.57847
0.559333	0.578405
0.559308	0.57834
0.559282	0.578276
0.559257	0.578212
0.55923	0.578146
0.559203	0.578081
0.559177	0.578016
0.55915	0.577951
0.559124	0.577887
0.559097	0.577823
0.559071	0.577759
0.559044	0.577696
0.559018	0.577633
0.558991	0.57757
0.558965	0.577508
0.558939	0.577446
0.558912	0.577382
0.558884	0.577318
0.558856	0.577255
0.558829	0.577192
0.558802	0.57713
0.558774	0.577068
0.558747	0.577006
0.55872	0.576944
0.558693	0.576883
0.558666	0.576822
0.558639	0.576762
0.558612	0.576701
0.558584	0.576639
0.558557	0.57658
0.558529	0.576518
0.558501	0.576457
0.558473	0.576396
0.558445	0.576335
0.558417	0.576275
0.558389	0.576215
0.558362	0.576156
0.558334	0.576096
0.558307	0.576037
0.558278	0.575977
0.558249	0.575916
0.55822	0.575856
0.558191	0.575796
0.558163	0.575736
0.558134	0.575677
0.558106	0.575618
0.558077	0.57556
0.558049	0.575501
0.558021	0.575443
0.557993	0.575386
0.557965	0.575328
0.557935	0.575269
0.557906	0.57521
0.557877	0.575152
0.557848	0.575094
0.557819	0.575036
0.55779	0.574978
0.557761	0.574921
0.557732	0.574864
0.557704	0.574807
0.557675	0.574751
0.557645	0.574693
0.557615	0.574635
0.557585	0.574577
0.557556	0.57452
0.557526	0.574463
0.557497	0.574406
0.557467	0.57435
0.557438	0.574294
0.557409	0.574238
0.55738	0.574182
0.557351	0.574127
0.557322	0.574072
0.557293	0.574018
0.557264	0.573963
0.557236	0.573909
0.557206	0.573853
0.557176	0.573798
0.557146	0.573743
0.557116	0.573688
0.557087	0.573633
0.557057	0.573578
0.557028	0.573524
0.556998	0.57347
0.556969	0.573417
0.55694	0.573364
0.556911	0.573311
0.556882	0.573258
0.556852	0.573203
0.556823	0.573151
0.556793	0.573097
0.556763	0.573043
0.556733	0.57299
0.556703	0.572937
0.556673	0.572884
0.556719	0.572986
0.556757	0.573077
0.556777	0.573143
0.556792	0.573203
0.556806	0.573259
0.556812	0.573306
0.556815	0.573348
0.556818	0.57339
0.556814	0.573421
0.55681	0.573453
0.556805	0.573482
0.556796	0.573506
0.556784	0.573524
0.55677	0.57354
0.556754	0.573551
0.556737	0.573562
0.55672	0.573571
0.556701	0.573577
0.55668	0.57358
0.55666	0.573583
0.556638	0.573582
0.556615	0.573581
0.556591	0.573576
0.556564	0.573567
0.556536	0.573555
0.556508	0.573544
0.556478	0.573529
0.556449	0.573513
0.556418	0.573496
0.556386	0.573475
0.556353	0.573453
0.556321	0.57343
0.556284	0.573401
0.556247	0.573372
0.556211	0.573341
0.556173	0.573308
0.556134	0.573274
0.556096	0.573239
0.556055	0.5732
0.556013	0.573159
0.555971	0.573117
0.555926	0.57307
0.555882	0.573024
0.555836	0.572975
0.55579	0.572924
0.555743	0.572873
0.555695	0.572819
0.555645	0.572762
0.555595	0.572705
0.555545	0.572646
0.555493	0.572585
0.555439	0.57252
0.555385	0.572454
0.55533	0.572386
0.555274	0.572318
0.555218	0.572248
0.555159	0.572174
0.555101	0.5721
0.555043	0.572025
0.554981	0.571946
0.55492	0.571867
0.554858	0.571787
0.554795	0.571704
0.554732	0.571621
0.554668	0.571537
0.554604	0.571452
0.554539	0.571365
0.554473	0.571278
0.554405	0.571186
0.554337	0.571094
0.554269	0.571002
0.554201	0.57091
0.554131	0.570815
0.554061	0.57072
0.553991	0.570624
0.553919	0.570525
0.553847	0.570426
0.553775	0.570327
0.553703	0.570235
0.553628	0.57014
0.553555	0.570047
0.55348	0.569951
0.553405	0.569855
0.553329	0.569757
0.553253	0.569659
0.553176	0.56956
0.553099	0.569461
0.553022	0.569361
0.552943	0.569259
0.552866	0.569159
0.552789	0.569059
0.552711	0.568957
0.552632	0.568854
0.552552	0.568751
0.552472	0.568647
0.552393	0.568543
0.552314	0.568439
0.552233	0.568334
0.552152	0.568228
0.552071	0.568121
0.55199	0.568015
0.551908	0.567908
0.551826	0.5678
0.551744	0.567693
0.551662	0.567585
0.551581	0.567478
0.551498	0.567371
0.551417	0.567264
0.551335	0.567156
0.551252	0.567047
0.55117	0.566939
0.551088	0.566832
0.551006	0.566724
0.550924	0.566617
0.550842	0.566509
0.55076	0.566402
0.550678	0.566294
0.550594	0.566185
0.550512	0.566076
0.55043	0.565969
0.550347	0.565861
0.550271	0.565753
0.550196	0.565647
0.550121	0.565539
0.550045	0.565433
0.549969	0.565325
0.549894	0.565218
0.549819	0.565112
0.549744	0.565005
0.549669	0.564899
0.549594	0.564794
0.549519	0.564687
0.549444	0.564582
0.54937	0.564477
0.549296	0.564374
0.549222	0.564269
0.549148	0.564165
0.549075	0.564063
0.549001	0.563958
0.548927	0.563855
0.548854	0.563753
0.548781	0.563652
0.54871	0.563551
0.548638	0.563452
0.548566	0.563351
0.548494	0.563251
0.548423	0.563152
0.548352	0.563054
0.54828	0.562954
0.548209	0.562856
0.548138	0.562758
0.548068	0.562661
0.547999	0.562566
0.54793	0.56247
0.547861	0.562376
0.547792	0.562281
0.547724	0.562188
0.547656	0.562095
0.547588	0.562002
0.54752	0.56191
0.547453	0.561819
0.547387	0.561729
0.547321	0.561639
0.547256	0.56155
0.547191	0.561463
0.547125	0.561374
0.547059	0.561285
0.546995	0.561198
0.54693	0.561111
0.546866	0.561025
0.546803	0.56094
0.546739	0.560856
0.546677	0.560772
0.546615	0.56069
0.546553	0.560608
0.546492	0.560526
0.546431	0.560446
0.546371	0.560366
0.546311	0.560295
0.546252	0.560225
0.546193	0.560156
0.546135	0.560087
0.546077	0.560019
0.546019	0.559952
0.54596	0.559883
0.545904	0.559817
0.545846	0.55975
0.545789	0.559683
0.545732	0.559617
0.545675	0.559552
0.545619	0.559488
0.545563	0.559424
0.545508	0.559361
0.545453	0.559298
0.545399	0.559236
0.545345	0.559175
0.545291	0.559114
0.545238	0.559054
0.545185	0.558995
0.545133	0.558936
0.545081	0.558878
0.545029	0.55882
0.544978	0.558763
0.544927	0.558707
0.544877	0.558651
0.544827	0.558596
0.544777	0.558542
0.544728	0.558488
0.544679	0.558434
0.54463	0.558382
0.544582	0.558329
0.544534	0.558278
0.544487	0.558226
0.54444	0.558176
0.544393	0.558126
0.544347	0.558076
0.544301	0.558027
0.544256	0.557979
0.54421	0.557931
0.544167	0.557886
0.544124	0.557841
0.54408	0.557794
0.544802	0.558744
0.545486	0.559641
0.54614	0.560498
0.546767	0.56131
0.547359	0.562073
0.54793	0.562808
0.548477	0.56351
0.548993	0.56417
0.549488	0.5648
0.549961	0.565401
0.550411	0.56597
0.550835	0.566512
0.55124	0.56703
0.551621	0.567513
0.551987	0.567976
0.552335	0.568415
0.552662	0.568826
0.552973	0.569215
0.553268	0.569581
0.553546	0.569924
0.553808	0.570247
0.554056	0.57055
0.554288	0.570824
0.554507	0.57108
0.554713	0.571318
0.554903	0.571535
0.555079	0.571734
0.555244	0.571917
0.555396	0.572083
0.555536	0.572233
0.555665	0.572369
0.555782	0.572488
0.55589	0.572594
0.555987	0.572687
0.556072	0.572764
0.556148	0.572828
0.556214	0.57288
0.556271	0.57292
0.55632	0.572949
0.556359	0.572966
0.55639	0.57297
0.556412	0.572965
0.556427	0.572949
0.556432	0.572921
0.55643	0.572883
0.55642	0.572835
0.556404	0.572779
0.556381	0.572715
0.556352	0.572642
0.556316	0.57256
0.556274	0.572471
0.556227	0.572376
0.556171	0.572269
0.55611	0.572156
0.556044	0.572035
0.555972	0.571908
0.555895	0.571775
0.555814	0.571636
0.555726	0.571489
0.555635	0.571338
0.555539	0.57118
0.555437	0.571016
0.555332	0.570847
0.555222	0.570673
0.555109	0.570494
0.554991	0.570309
0.554869	0.570121
0.554745	0.569936
0.554617	0.569748
0.554485	0.569555
0.554348	0.569355
0.554211	0.569155
0.554068	0.56895
0.553924	0.568741
0.553776	0.568529
0.553626	0.568314
0.553472	0.568094
0.553315	0.567872
0.553156	0.567646
0.552995	0.567418
0.552831	0.567187
0.552665	0.566954
0.552497	0.566718
0.552327	0.56648
0.552154	0.56624
0.55198	0.565997
0.551803	0.565752
0.551625	0.565505
0.551445	0.565256
0.551262	0.565005
0.551078	0.564751
0.550892	0.564496
0.550705	0.564239
0.550517	0.563982
0.550327	0.563723
0.550136	0.563462
0.549951	0.563202
0.549763	0.562938
0.549575	0.562674
0.549386	0.562409
0.549195	0.562142
0.549002	0.561874
0.54881	0.561606
0.548616	0.561337
0.548421	0.561066
0.548226	0.560796
0.548029	0.560525
0.547831	0.560252
0.547634	0.559988
0.547435	0.559723
0.547236	0.559458
0.547036	0.559192
0.546835	0.558925
0.546634	0.558659
0.546433	0.558392
0.546229	0.558123
0.546027	0.557856
0.545823	0.557587
0.545619	0.557319
0.545415	0.55705
0.545211	0.556783
0.545006	0.556514
0.544799	0.556244
0.544594	0.555975
0.544387	0.555705
0.544181	0.555437
0.543975	0.555169
0.543768	0.554901
0.543561	0.554631
0.543354	0.554363
0.543147	0.554096
0.54294	0.553828
0.542733	0.553562
0.542525	0.553294
0.542318	0.553027
0.54211	0.55276
0.541902	0.552494
0.541696	0.552229
0.541488	0.551964
0.541281	0.551699
0.541073	0.551434
0.540866	0.55117
0.540658	0.550905
0.540451	0.550642
0.540244	0.55038
0.540043	0.550117
0.539842	0.549865
0.53964	0.549611
0.539439	0.549359
0.539239	0.549108
0.539038	0.548856
0.538837	0.548606
0.538638	0.548358
0.538439	0.54811
0.53824	0.547862
0.53804	0.547613
0.53784	0.547365
0.537641	0.547119
0.537443	0.546874
0.537245	0.546628
0.537047	0.546384
0.536849	0.546141
0.536651	0.545897
0.536454	0.545655
0.536258	0.545414
0.536061	0.545172
0.535865	0.544932
0.535669	0.544693
0.535475	0.544456
0.53528	0.544218
0.535085	0.543981
0.534891	0.543745
0.534697	0.543509
0.534504	0.543275
0.534311	0.543041
0.534119	0.542809
0.533926	0.542576
0.533734	0.542345
0.533543	0.542115
0.533352	0.541884
0.533161	0.541655
0.532971	0.541427
0.532782	0.541201
0.532594	0.540975
0.532405	0.540749
0.532217	0.540525
0.532029	0.540302
0.531843	0.54008
0.531656	0.539865
0.531469	0.539652
0.531282	0.539438
0.531096	0.539225
0.530911	0.539013
0.530726	0.538803
0.530543	0.538594
0.530358	0.538385
0.530175	0.538177
0.529999	0.53797
0.529824	0.537765
0.529648	0.537559
0.529472	0.537354
0.529298	0.53715
0.529125	0.536948
0.528951	0.536745
0.528777	0.536543
0.528605	0.536343
0.528433	0.536144
0.528262	0.535946
0.528092	0.53575
0.527922	0.535552
0.527752	0.535356
0.527583	0.535161
0.527415	0.534968
0.527246	0.534774
0.527078	0.534581
0.52691	0.534389
0.526742	0.534197
0.526575	0.534005
0.526409	0.533816
0.526244	0.533627
0.526079	0.53344
0.525915	0.533253
0.525752	0.533068
0.525589	0.532883
0.525426	0.532698
0.525264	0.532515
0.525102	0.532333
0.524942	0.532152
0.524781	0.531971
0.52462	0.53179
0.524461	0.531611
0.524302	0.531433
0.524144	0.531256
0.523985	0.531078
0.523828	0.530902
0.52367	0.530726
0.523514	0.530552
0.523359	0.530379
0.523202	0.530205
0.523047	0.530042
0.522893	0.529879
0.522739	0.529717
0.522586	0.529557
0.522434	0.529398
0.522282	0.52924
0.52213	0.529081
0.521979	0.528923
0.521828	0.528766
0.521678	0.528611
0.521529	0.528456
0.521381	0.528303
0.521232	0.528148
0.521083	0.527995
0.520936	0.527843
0.520789	0.527692
0.520642	0.52754
0.520495	0.527389
0.520349	0.527239
0.520204	0.52709
0.520065	0.526943
0.519927	0.526796
0.519788	0.526648
0.51965	0.526502
0.519513	0.526356
0.519376	0.526212
0.519241	0.526069
0.519105	0.525926
0.518971	0.525785
0.518836	0.525643
0.518702	0.525501
0.518568	0.525361
0.518436	0.525222
0.518303	0.525084
0.518172	0.524946
0.518041	0.52481
0.517911	0.524675
0.517781	0.524539
0.517651	0.524404
0.517521	0.524269
0.517393	0.524136
0.517263	0.524002
0.517135	0.523868
0.517007	0.523736
0.516879	0.523604
0.516753	0.523474
0.516627	0.523344
0.516501	0.523215
0.516377	0.523088
0.516251	0.522959
0.516127	0.522831
0.516003	0.522704
0.515879	0.522578
0.515757	0.522453
0.515635	0.522329
0.515513	0.522205
0.515393	0.522083
0.515271	0.52196
0.515151	0.521837
0.515031	0.521716
0.514911	0.521595
0.514792	0.521475
0.514674	0.521356
0.514557	0.521238
0.514439	0.521119
0.514323	0.521003
0.514206	0.520885
0.514089	0.520769
0.513974	0.520653
0.513859	0.520538
0.513744	0.520424
0.513631	0.520311
0.513517	0.520199
0.513403	0.520093
0.51329	0.519988
0.513177	0.519884
0.513065	0.51978
0.512954	0.519678
0.512843	0.519576
0.512732	0.519475
0.512623	0.519375
0.512512	0.519273
0.512402	0.519173
0.512295	0.519075
0.512186	0.518976
0.512078	0.518878
0.51197	0.51878
0.511864	0.518683
0.511757	0.518587
0.51165	0.51849
0.511544	0.518394
0.511438	0.518298
0.511333	0.518203
0.511228	0.518109
0.511124	0.518016
0.51102	0.517923
0.511275	0.518311
0.511514	0.518679
0.511731	0.519015
0.511936	0.519336
0.512129	0.519641
0.51231	0.519928
0.51248	0.520201
0.512642	0.520462
0.51279	0.520698
0.512931	0.520923
0.513064	0.521137
0.513183	0.521333
0.513298	0.521522
0.513402	0.521697
0.513498	0.52186
0.513588	0.522015
0.513671	0.52216
0.513746	0.522295
0.513813	0.522419
0.513877	0.522537
0.51393	0.522641
0.513979	0.52274
0.514022	0.522829
0.514057	0.522908
0.514088	0.522981
0.514112	0.523046
0.514131	0.523102
0.514145	0.523152
0.514155	0.523195
0.514157	0.523228
0.514156	0.523257
0.514151	0.52328
0.51414	0.523295
0.514124	0.523303
0.514106	0.523307
0.514081	0.523302
0.514054	0.523294
0.514022	0.523279
0.513984	0.523256
0.513944	0.523231
0.513902	0.523202
0.513853	0.523164
0.513802	0.523123
0.513748	0.523077
0.513689	0.523025
0.513628	0.522969
0.513563	0.522909
0.513494	0.522842
0.513423	0.522772
0.513348	0.522698
0.513269	0.522618
0.513189	0.522535
0.513105	0.522449
0.513019	0.522359
0.51293	0.522265
0.512839	0.522166
0.512742	0.522062
0.512647	0.521958
0.512548	0.521851
0.512445	0.521737
0.512341	0.521621
0.512233	0.521502
0.512124	0.521379
0.512013	0.521254
0.5119	0.521127
0.511784	0.520995
0.511667	0.520863
0.511548	0.520727
0.511427	0.520587
0.511304	0.520446
0.511178	0.520301
0.511051	0.520155
0.510923	0.520014
0.510792	0.51987
0.51066	0.519724
0.510527	0.519577
0.510393	0.519428
0.510256	0.519276
0.510124	0.519122
0.509991	0.518966
0.509855	0.518807
0.509719	0.518649
0.509581	0.518487
0.509442	0.518324
0.509303	0.518161
0.509164	0.517997
0.509021	0.51783
0.508878	0.517661
0.508734	0.517491
0.508588	0.517319
0.508442	0.517147
0.508294	0.516972
0.508146	0.516797
0.507996	0.51662
0.507846	0.516442
0.507694	0.516263
0.507542	0.516082
0.50739	0.515903
0.507236	0.51572
0.507082	0.515537
0.506927	0.515354
0.506771	0.515169
0.506615	0.514984
0.506459	0.514799
0.5063	0.514611
0.506142	0.514423
0.505984	0.514235
0.505824	0.514046
0.505664	0.513855
0.505504	0.513666
0.505343	0.513475
0.505181	0.513283
0.50502	0.513092
0.504859	0.512901
0.504696	0.512708
0.504534	0.512516
0.504371	0.512323
0.504207	0.512129
0.504044	0.511936
0.50388	0.511742
0.503717	0.511549
0.503553	0.511355
0.503388	0.51116
0.503224	0.510966
0.503059	0.510771
0.502893	0.510576
0.502728	0.510381
0.502564	0.510188
0.502398	0.510001
0.502233	0.509813
0.502067	0.509626
0.501901	0.509438
0.501736	0.509251
0.50157	0.509064
0.501405	0.508877
0.501239	0.50869
0.501074	0.508503
0.500908	0.508316
0.500742	0.50813
0.500576	0.507943
0.500411	0.507757
0.500247	0.507573
0.500088	0.507387
0.499929	0.507203
0.499771	0.507017
0.499613	0.506833
0.499454	0.506648
0.499296	0.506464
0.499138	0.506282
0.49898	0.506098
0.498823	0.505916
0.498665	0.505733
0.498508	0.50555
0.49835	0.505368
0.498193	0.505186
0.498037	0.505006
0.49788	0.504824
0.497724	0.504644
0.497568	0.504465
0.497412	0.504285
0.497257	0.504106
0.497102	0.503929
0.496947	0.50375
0.496793	0.503573
0.496639	0.503397
0.496485	0.50322
0.496331	0.503045
0.496178	0.50287
0.496026	0.502697
0.495875	0.502525
0.495723	0.502352
0.495571	0.502178
0.495419	0.502005
0.495268	0.501834
0.495118	0.501664
0.494967	0.501493
0.494817	0.501323
0.494668	0.501155
0.494518	0.500985
0.494369	0.500817
0.49422	0.500649
0.494073	0.500483
0.493925	0.500317
0.493777	0.500151
0.493631	0.499995
0.493485	0.49984
0.493339	0.499685
0.493193	0.49953
0.493048	0.499377
0.492904	0.499225
0.492759	0.499072
0.492615	0.49892
0.492472	0.498769
0.49233	0.498619
0.492187	0.498469
0.492044	0.498319
0.491903	0.498171
0.491762	0.498024
0.491621	0.497876
0.49148	0.497729
0.49134	0.497583
0.491201	0.497439
0.491062	0.497293
0.490923	0.497149
0.490785	0.497006
0.490647	0.496864
0.490511	0.496723
0.490374	0.496581
0.490237	0.49644
0.490103	0.496301
0.48997	0.496162
0.489835	0.496023
0.489702	0.495884
0.489569	0.495747
0.489437	0.49561
0.489305	0.495473
0.489173	0.495337
0.489042	0.495202
0.488912	0.495068
0.488782	0.494935
0.488654	0.494803
0.488524	0.49467
0.488396	0.494539
0.488268	0.494408
0.488141	0.494279
0.488015	0.49415
0.487888	0.494021
0.487761	0.493892
0.487636	0.493765
0.487511	0.493638
0.487386	0.493511
0.487263	0.493387
0.487139	0.493261
0.487015	0.493137
0.486893	0.493014
0.486771	0.492891
0.486649	0.492768
0.486527	0.492646
0.486406	0.492524
0.486286	0.492404
0.486166	0.492284
0.486046	0.492164
0.485927	0.492045
0.485808	0.491926
0.48569	0.491809
0.485573	0.491693
0.485455	0.491575
0.485337	0.491459
0.485221	0.491343
0.485105	0.491229
0.48499	0.491115
0.484874	0.491
0.484759	0.490887
0.484645	0.490774
0.484531	0.490662
0.484416	0.490549
0.484302	0.490437
0.484189	0.490326
0.484077	0.490216
0.483965	0.490108
0.483854	0.490002
0.483744	0.489896
0.483633	0.48979
0.483522	0.489684
0.483413	0.489579
0.483304	0.489475
0.483194	0.48937
0.483085	0.489266
0.482977	0.489163
0.482869	0.489061
0.482762	0.488959
0.482656	0.488858
0.482549	0.488757
0.482442	0.488656
0.482336	0.488556
0.482231	0.488457
0.482127	0.488359
0.482023	0.488261
0.481919	0.488163
0.481815	0.488065
0.481712	0.487968
0.481609	0.487872
0.481507	0.487777
0.481404	0.48768
0.481302	0.487585
0.481201	0.48749
0.4811	0.487396
0.481	0.487303
0.480899	0.487208
0.480799	0.487115
0.480699	0.487022
0.4806	0.486931
0.480502	0.486839
0.480403	0.486747
0.480305	0.486656
0.480207	0.486565
0.480112	0.486475
0.480017	0.486386
0.479923	0.486298
0.479829	0.486208
0.479734	0.48612
0.479641	0.486032
0.479548	0.485944
0.479456	0.485858
0.479363	0.48577
0.47927	0.485683
0.479178	0.485597
0.479087	0.485511
0.478996	0.485427
0.478905	0.485341
0.478814	0.485255
0.478723	0.485171
0.478634	0.485087
0.478544	0.485004
0.478454	0.48492
0.478365	0.484836
0.478276	0.484754
0.478188	0.484672
0.478099	0.484588
0.478011	0.484506
0.477923	0.484424
0.477835	0.484342
0.477749	0.484262
0.477662	0.484182
0.477577	0.484103
0.47749	0.484022
0.477404	0.483943
0.477319	0.483864
0.477234	0.483785
0.477149	0.483706
0.477063	0.483627
0.476979	0.483548
0.476895	0.483471
0.476811	0.483394
0.477544	0.48435
0.478249	0.485269
0.478926	0.48615
0.47958	0.487002
0.480215	0.487826
0.480824	0.48862
0.481413	0.489386
0.481984	0.490129
0.482532	0.490842
0.483065	0.49153
0.483578	0.492194
0.484073	0.492833
0.484552	0.49345
0.485014	0.494045
0.485459	0.494618
0.485889	0.49517
0.486305	0.495703
0.486703	0.496213
0.487088	0.496705
0.48746	0.497179
0.487815	0.497632
0.488159	0.498068
0.488488	0.498486
0.488805	0.498887
0.48911	0.499272
0.489401	0.49964
0.48968	0.49999
0.489948	0.500326
0.490203	0.500637
0.490446	0.500934
0.490678	0.501216
0.4909	0.501485
0.491111	0.501738
0.491311	0.501978
0.491502	0.502206
0.491682	0.50242
0.491853	0.50262
0.492016	0.50281
0.492167	0.502986
0.49231	0.50315
0.492445	0.503304
0.492571	0.503446
0.492688	0.503576
0.492797	0.503695
0.492897	0.503804
0.49299	0.503903
0.493075	0.503991
0.493152	0.504069
0.493222	0.504138
0.493285	0.504197
0.493341	0.504248
0.49339	0.504288
0.493432	0.504321
0.493467	0.504345
0.493497	0.504361
0.49352	0.504369
0.493537	0.504369
0.493548	0.504361
0.493554	0.504346
0.493553	0.504323
0.493547	0.504293
0.493535	0.504257
0.493518	0.504212
0.493495	0.504161
0.493468	0.504104
0.493434	0.504039
0.493397	0.50397
0.493355	0.503893
0.493307	0.503811
0.493256	0.503722
0.4932	0.503629
0.493139	0.50353
0.493075	0.503426
0.493007	0.503317
0.492933	0.503201
0.492856	0.503082
0.492776	0.502958
0.492692	0.502829
0.492604	0.502696
0.492513	0.502558
0.492418	0.502416
0.492319	0.502269
0.492217	0.502118
0.492112	0.501963
0.492003	0.501804
0.491891	0.50164
0.491776	0.501473
0.491659	0.501303
0.491539	0.50113
0.491416	0.500953
0.491289	0.500772
0.49116	0.500588
0.491028	0.5004
0.490893	0.500209
0.490757	0.500016
0.490618	0.499828
0.490476	0.499636
0.490332	0.499444
0.490187	0.499248
0.490038	0.499049
0.489889	0.498847
0.489736	0.498641
0.489583	0.498435
0.489428	0.498226
0.489271	0.498016
0.489112	0.497803
0.488951	0.497587
0.488787	0.497368
0.488623	0.497149
0.488456	0.496927
0.488287	0.496702
0.488118	0.496477
0.487946	0.496249
0.487772	0.496019
0.487598	0.495788
0.487421	0.495555
0.487243	0.495319
0.487064	0.495083
0.486883	0.494845
0.486701	0.494606
0.486518	0.494365
0.486332	0.494122
0.486146	0.493879
0.485959	0.493633
0.485771	0.493388
0.485581	0.49314
0.485391	0.492892
0.485199	0.492642
0.485007	0.492392
0.484813	0.49214
0.484619	0.491888
0.484423	0.491634
0.484227	0.49138
0.48403	0.491124
0.483832	0.490868
0.483633	0.490611
0.483432	0.490351
0.483231	0.490092
0.48303	0.489835
0.482827	0.489576
0.482625	0.489317
0.48242	0.489057
0.482216	0.488797
0.482011	0.488535
0.481805	0.488273
0.481598	0.48801
0.481391	0.487747
0.481183	0.487483
0.480974	0.487219
0.480765	0.486953
0.480555	0.486688
0.480346	0.486423
0.480135	0.486157
0.479926	0.485891
0.479717	0.485626
0.479508	0.485359
0.479298	0.485093
0.479087	0.484825
0.478876	0.484558
0.478664	0.484289
0.478453	0.484021
0.478241	0.483753
0.478028	0.483484
0.477816	0.483216
0.477602	0.482946
0.47739	0.482679
0.477177	0.482411
0.476962	0.482141
0.476748	0.481872
0.476535	0.481603
0.47632	0.481333
0.476105	0.481064
0.475891	0.480796
0.475675	0.480526
0.47546	0.480257
0.475244	0.479987
0.475028	0.47972
0.474812	0.479454
0.474596	0.479186
0.474379	0.47892
0.474163	0.478654
0.473948	0.478389
0.473731	0.478123
0.473515	0.477857
0.473298	0.47759
0.473081	0.477325
0.472865	0.477059
0.472647	0.476793
0.47243	0.476528
0.472214	0.476263
0.471996	0.475997
0.471779	0.475732
0.471562	0.475468
0.471344	0.475203
0.471127	0.474938
0.47091	0.474675
0.470693	0.47441
0.470475	0.474146
0.470258	0.473883
0.470041	0.473619
0.469825	0.473356
0.469609	0.473093
0.469394	0.472832
0.469178	0.472569
0.468962	0.472307
0.468747	0.472046
0.468533	0.471786
0.468317	0.471525
0.468102	0.471265
0.467888	0.471006
0.467674	0.470748
0.467459	0.470488
0.467245	0.47023
0.467031	0.469972
0.466817	0.469715
0.466602	0.469459
0.466389	0.469204
0.466176	0.46895
0.465962	0.468695
0.465748	0.468441
0.465535	0.468187
0.465323	0.467935
0.465109	0.467682
0.464897	0.467429
0.464685	0.467178
0.464473	0.466927
0.464261	0.466676
0.464049	0.466425
0.463837	0.466176
0.463625	0.465925
0.463413	0.465675
0.463202	0.465427
0.462992	0.465179
0.46278	0.46493
0.46257	0.464682
0.462359	0.464435
0.462149	0.464189
0.461939	0.463942
0.461729	0.463696
0.461519	0.463451
0.461311	0.463207
0.461101	0.462962
0.460892	0.462718
0.460684	0.462475
0.460476	0.462232
0.460268	0.461991
0.46006	0.461749
0.459855	0.461508
0.45965	0.461267
0.459446	0.461028
0.45924	0.460788
0.459036	0.460548
0.458832	0.46031
0.458628	0.460072
0.458424	0.459837
0.458221	0.459602
0.458017	0.459368
0.457815	0.459135
0.457613	0.458903
0.457411	0.45867
0.457209	0.458438
0.457007	0.458208
0.456806	0.457978
0.456606	0.457749
0.456405	0.457519
0.456205	0.45729
0.456005	0.457062
0.455806	0.456834
0.455607	0.456608
0.455408	0.456381
0.455209	0.456155
0.455011	0.45593
0.454813	0.455705
0.454615	0.45548
0.454417	0.455256
0.45422	0.455032
0.454023	0.45481
0.453827	0.454588
0.45363	0.454366
0.453434	0.454145
0.453239	0.453924
0.453044	0.453705
0.45285	0.453486
0.452656	0.453268
0.452461	0.45305
0.452268	0.452832
0.452074	0.452615
0.45188	0.452398
0.451687	0.452181
0.451494	0.451965
0.451301	0.45175
0.45111	0.451536
0.450917	0.451321
0.450725	0.451107
0.450534	0.450894
0.450344	0.450682
0.450154	0.450471
0.449963	0.450259
0.449774	0.450048
0.449586	0.449839
0.449398	0.449632
0.449211	0.449425
0.449023	0.449217
0.448836	0.449011
0.44865	0.448805
0.448464	0.4486
0.448279	0.448396
0.448094	0.448193
0.447909	0.447989
0.447724	0.447786
0.447539	0.447584
0.447356	0.447383
0.447173	0.447183
0.446989	0.446981
0.446805	0.446781
0.446623	0.446581
0.446441	0.446383
0.446258	0.446183
0.446076	0.445985
0.445894	0.445787
0.445713	0.44559
0.445533	0.445394
0.445352	0.445197
0.445171	0.445001
0.444991	0.444806
0.444812	0.444612
0.444633	0.444419
0.444455	0.444227
0.444278	0.444035
0.4441	0.443843
0.443922	0.443651
0.443745	0.443461
0.443568	0.443271
0.443393	0.443082
0.443216	0.442892
0.44304	0.442703
0.442864	0.442515
0.442689	0.442327
0.442515	0.442141
0.44234	0.441953
0.442166	0.441767
0.441992	0.441581
0.441818	0.441396
0.441646	0.441212
0.441474	0.441029
0.441302	0.440847
0.44113	0.440663
0.440958	0.440481
0.440787	0.440299
0.440617	0.440119
0.440447	0.439941
0.440276	0.439763
0.440106	0.439586
0.439939	0.439409
0.439772	0.439234
0.439606	0.439059
0.439439	0.438883
0.439272	0.438708
0.439106	0.438534
0.438941	0.438361
0.438776	0.438188
0.438612	0.438017
0.438447	0.437844
0.438283	0.437672
0.438119	0.437501
0.437956	0.437331
0.437794	0.437162
0.43763	0.436992
0.437468	0.436822
0.437305	0.436653
0.437144	0.436485
0.436981	0.436317
0.436821	0.43615
0.43666	0.435983
0.436499	0.435817
0.436339	0.435651
0.43618	0.435486
0.436021	0.435322
0.435863	0.435159
0.435705	0.434997
0.435547	0.434833
0.435389	0.434671
0.435231	0.434509
0.435074	0.434348
0.434918	0.434188
0.434762	0.434028
0.434606	0.433867
0.43445	0.433708
0.434295	0.433549
0.43414	0.433391
0.433984	0.433231
0.433829	0.433073
0.433675	0.432915
0.433521	0.432758
0.433368	0.432602
0.433215	0.432447
0.433063	0.432292
0.432911	0.432139
0.432759	0.431984
0.432607	0.43183
0.432456	0.431677
0.432305	0.431524
0.432155	0.431372
0.432006	0.431221
0.431855	0.431069
0.431705	0.430918
0.431556	0.430767
0.431407	0.430618
0.431258	0.430467
0.431109	0.430317
0.43096	0.430167
0.430812	0.430019
0.430665	0.429872
0.430517	0.429725
0.430371	0.42958
0.430223	0.429435
0.430077	0.42929
0.429932	0.429145
0.429788	0.429002
0.429645	0.428859
0.4295	0.428715
0.429356	0.428572
0.429213	0.428429
0.42907	0.428287
0.428928	0.428146
0.428786	0.428006
0.428644	0.427864
0.428502	0.427724
0.428361	0.427584
0.42822	0.427445
0.42808	0.427306
0.42794	0.427169
0.4278	0.42703
0.42766	0.426891
0.42752	0.426754
0.427381	0.426617
0.427243	0.426481
0.427105	0.426346
0.426966	0.426209
0.426828	0.426073
0.42669	0.425938
0.426553	0.425804
0.426416	0.42567
0.42628	0.425537
0.426143	0.425403
0.426007	0.425269
0.425871	0.425136
0.425735	0.425004
0.425599	0.424871
0.425464	0.424738
0.425329	0.424607
0.425194	0.424476
0.42506	0.424345
0.424927	0.424215
0.424794	0.424086
0.42466	0.423956
0.424526	0.423826
0.424393	0.423697
0.424261	0.423569
0.424129	0.423442
0.423998	0.423315
0.423866	0.423186
0.423734	0.423059
0.423603	0.422932
0.423472	0.422806
0.423342	0.422681
0.423213	0.422556
0.423082	0.42243
0.422952	0.422304
0.422823	0.42218
0.422694	0.422056
0.422565	0.421932
0.422437	0.421809
0.422308	0.421685
0.42218	0.421562
0.422052	0.421439
0.421925	0.421317
0.421798	0.421196
0.42167	0.421074
0.421545	0.420954
0.421418	0.420832
0.421292	0.420712
0.421166	0.420592
0.421041	0.420473
0.420915	0.420352
0.42079	0.420232
0.420665	0.420113
0.42054	0.419997
0.420416	0.419882
0.420293	0.419767
0.42017	0.419653
0.420047	0.419539
0.419926	0.419424
0.419805	0.41931
0.419685	0.419196
0.419565	0.419083
0.419445	0.418971
0.419325	0.418858
0.419205	0.418745
0.419086	0.418632
0.418967	0.41852
0.418848	0.418409
0.41873	0.418299
0.418611	0.418187
0.418493	0.418076
0.418375	0.417965
0.418258	0.417855
0.418141	0.417746
0.418025	0.417637
0.417909	0.417529
0.417792	0.41742
0.417676	0.417311
0.41756	0.417203
0.417445	0.417095
0.41733	0.416988
0.417214	0.41688
0.417099	0.416772
0.416984	0.416665
0.41687	0.416559
0.416756	0.416453
0.416642	0.416347
0.416529	0.416242
0.416416	0.416136
0.416302	0.416031
0.416189	0.415926
0.416077	0.415821
0.415963	0.415716
0.415852	0.415613
0.415739	0.415508
0.415627	0.415404
0.415516	0.415301
0.415404	0.415198
0.415294	0.415096
0.415184	0.414994
0.415073	0.414891
0.414963	0.41479
0.414853	0.414689
0.414744	0.414587
0.414634	0.414487
0.414526	0.414387
0.414416	0.414285
0.414307	0.414185
0.414198	0.414084
0.41409	0.413985
0.413982	0.413885
[truncated: 1,401 more rows]
